# Supplementary material for: Differential Gene Expression across Breed and Sex in Commercial Pigs Administered Fenbendazole and Flunixin Meglumine
Source: PLoS One. 2015 Sep 14;10(9):e0137830. doi: 10.1371/journal.pone.0137830 (PMC4569569; doi:10.1371/journal.pone.0137830)
Supplement: S1 File — (CSV) [file pone.0137830.s005.csv]

PigID	Gene	Breed	Sex	Weaning.weight	Litter	drug	Group	ct
150	ABCB1	Duroc	f	4.33	252	Flunixin	1	25.8
150	ABCB1	Duroc	f	4.33	252	Flunixin	1	26.1
150	ACTB	Duroc	f	4.33	252	Flunixin	1	23.1
150	ACTB	Duroc	f	4.33	252	Flunixin	1	22.8
150	HPRT	Duroc	f	4.33	252	Flunixin	1	26.2
150	HPRT	Duroc	f	4.33	252	Flunixin	1	26.1
150	KB1A2	Duroc	f	4.33	252	Flunixin	1	24.5
150	KB1A2	Duroc	f	4.33	252	Flunixin	1	24.7
150	Koj1e2	Duroc	f	4.33	252	Flunixin	1	21.2
150	Koj1e2	Duroc	f	4.33	252	Flunixin	1	21.9
150	PS_yu	Duroc	f	4.33	252	Flunixin	1	25.1
150	PS_yu	Duroc	f	4.33	252	Flunixin	1	25.2
150	rpl4	Duroc	f	4.33	252	Flunixin	1	24.1
150	rpl4	Duroc	f	4.33	252	Flunixin	1	24.5
150	Shang3a22	Duroc	f	4.33	252	Flunixin	1	20.5
150	Shang3a22	Duroc	f	4.33	252	Flunixin	1	20.8
150	Shang3a29	Duroc	f	4.33	252	Flunixin	1	25
150	Shang3a29	Duroc	f	4.33	252	Flunixin	1	25.2
150	TBP	Duroc	f	4.33	252	Flunixin	1	27.82
150	TBP	Duroc	f	4.33	252	Flunixin	1	28.54
151	ABCB1	Landrace	f	5.96	247	Flunixin	1	24.9
151	ABCB1	Landrace	f	5.96	247	Flunixin	1	25.9
151	ACTB	Landrace	f	5.96	247	Flunixin	1	23.2
151	ACTB	Landrace	f	5.96	247	Flunixin	1	23
151	HPRT	Landrace	f	5.96	247	Flunixin	1	25
151	HPRT	Landrace	f	5.96	247	Flunixin	1	25.6
151	KB1A2	Landrace	f	5.96	247	Flunixin	1	24.2
151	KB1A2	Landrace	f	5.96	247	Flunixin	1	24.9
151	PS_yu	Landrace	f	5.96	247	Flunixin	1	24.7
151	PS_yu	Landrace	f	5.96	247	Flunixin	1	25.1
151	rpl4	Landrace	f	5.96	247	Flunixin	1	23.8
151	rpl4	Landrace	f	5.96	247	Flunixin	1	24.1
151	Shang3a22	Landrace	f	5.96	247	Flunixin	1	20.5
151	Shang3a22	Landrace	f	5.96	247	Flunixin	1	20.9
151	Shang3a29	Landrace	f	5.96	247	Flunixin	1	24.7
151	Shang3a29	Landrace	f	5.96	247	Flunixin	1	25.1
151	TBP	Landrace	f	5.96	247	Flunixin	1	27.78
151	TBP	Landrace	f	5.96	247	Flunixin	1	28.3
152	ABCB1	Hampshire	f	7.59	243	Fenbendazole	1	27.3
152	ABCB1	Hampshire	f	7.59	243	Fenbendazole	1	27
152	ACTB	Hampshire	f	7.59	243	Fenbendazole	1	24.1
152	ACTB	Hampshire	f	7.59	243	Fenbendazole	1	24.2
152	HPRT	Hampshire	f	7.59	243	Fenbendazole	1	27.5
152	HPRT	Hampshire	f	7.59	243	Fenbendazole	1	27
152	KB1A2	Hampshire	f	7.59	243	Fenbendazole	1	28.9
152	KB1A2	Hampshire	f	7.59	243	Fenbendazole	1	29.1
152	Koj1e2	Hampshire	f	7.59	243	Fenbendazole	1	23.7
152	Koj1e2	Hampshire	f	7.59	243	Fenbendazole	1	23.4
152	PS_yu	Hampshire	f	7.59	243	Fenbendazole	1	24.4
152	PS_yu	Hampshire	f	7.59	243	Fenbendazole	1	24.4
152	rpl4	Hampshire	f	7.59	243	Fenbendazole	1	25.2
152	rpl4	Hampshire	f	7.59	243	Fenbendazole	1	25.2
152	Shang3a22	Hampshire	f	7.59	243	Fenbendazole	1	23.8
152	Shang3a22	Hampshire	f	7.59	243	Fenbendazole	1	24.3
152	Shang3a29	Hampshire	f	7.59	243	Fenbendazole	1	28.6
152	Shang3a29	Hampshire	f	7.59	243	Fenbendazole	1	28.6
152	TBP	Hampshire	f	7.59	243	Fenbendazole	1	29.06
152	TBP	Hampshire	f	7.59	243	Fenbendazole	1	29.02
153	ABCB1	Duroc	f	5.74	252	Fenbendazole	1	26.2
153	ABCB1	Duroc	f	5.74	252	Fenbendazole	1	25.9
153	ACTB	Duroc	f	5.74	252	Fenbendazole	1	23.3
153	ACTB	Duroc	f	5.74	252	Fenbendazole	1	23.3
153	HPRT	Duroc	f	5.74	252	Fenbendazole	1	26.6
153	HPRT	Duroc	f	5.74	252	Fenbendazole	1	26.5
153	KB1A2	Duroc	f	5.74	252	Fenbendazole	1	28.1
153	KB1A2	Duroc	f	5.74	252	Fenbendazole	1	28
153	Koj1e2	Duroc	f	5.74	252	Fenbendazole	1	22.6
153	Koj1e2	Duroc	f	5.74	252	Fenbendazole	1	21.9
153	PS_yu	Duroc	f	5.74	252	Fenbendazole	1	27.9
153	PS_yu	Duroc	f	5.74	252	Fenbendazole	1	28.4
153	rpl4	Duroc	f	5.74	252	Fenbendazole	1	24.8
153	rpl4	Duroc	f	5.74	252	Fenbendazole	1	24.8
153	Shang3a22	Duroc	f	5.74	252	Fenbendazole	1	21.2
153	Shang3a22	Duroc	f	5.74	252	Fenbendazole	1	20.8
153	Shang3a29	Duroc	f	5.74	252	Fenbendazole	1	25.9
153	Shang3a29	Duroc	f	5.74	252	Fenbendazole	1	25.8
153	TBP	Duroc	f	5.74	252	Fenbendazole	1	28.69
153	TBP	Duroc	f	5.74	252	Fenbendazole	1	28.52
154	ABCB1	Duroc	m	6.91	252	Flunixin	1	26.6
154	ABCB1	Duroc	m	6.91	252	Flunixin	1	26.3
154	ACTB	Duroc	m	6.91	252	Flunixin	1	23.2
154	ACTB	Duroc	m	6.91	252	Flunixin	1	23.8
154	HPRT	Duroc	m	6.91	252	Flunixin	1	27.4
154	HPRT	Duroc	m	6.91	252	Flunixin	1	26.8
154	KB1A2	Duroc	m	6.91	252	Flunixin	1	27.6
154	KB1A2	Duroc	m	6.91	252	Flunixin	1	27.4
154	Koj1e2	Duroc	m	6.91	252	Flunixin	1	22.9
154	Koj1e2	Duroc	m	6.91	252	Flunixin	1	22.5
154	PS_yu	Duroc	m	6.91	252	Flunixin	1	24.8
154	PS_yu	Duroc	m	6.91	252	Flunixin	1	25
154	rpl4	Duroc	m	6.91	252	Flunixin	1	25.5
154	rpl4	Duroc	m	6.91	252	Flunixin	1	25.3
154	Shang3a22	Duroc	m	6.91	252	Flunixin	1	22.5
154	Shang3a22	Duroc	m	6.91	252	Flunixin	1	22.2
154	Shang3a29	Duroc	m	6.91	252	Flunixin	1	28.2
154	Shang3a29	Duroc	m	6.91	252	Flunixin	1	27.7
154	TBP	Duroc	m	6.91	252	Flunixin	1	29.1
154	TBP	Duroc	m	6.91	252	Flunixin	1	29.03
156	ABCB1	Landrace	f	4.14	247	Fenbendazole	1	24.9
156	ABCB1	Landrace	f	4.14	247	Fenbendazole	1	24.9
156	ACTB	Landrace	f	4.14	247	Fenbendazole	1	22.7
156	ACTB	Landrace	f	4.14	247	Fenbendazole	1	22.5
156	HPRT	Landrace	f	4.14	247	Fenbendazole	1	25.5
156	HPRT	Landrace	f	4.14	247	Fenbendazole	1	25.3
156	KB1A2	Landrace	f	4.14	247	Fenbendazole	1	27.5
156	KB1A2	Landrace	f	4.14	247	Fenbendazole	1	27.8
156	Koj1e2	Landrace	f	4.14	247	Fenbendazole	1	21.2
156	Koj1e2	Landrace	f	4.14	247	Fenbendazole	1	21.8
156	PS_yu	Landrace	f	4.14	247	Fenbendazole	1	28
156	PS_yu	Landrace	f	4.14	247	Fenbendazole	1	27.4
156	rpl4	Landrace	f	4.14	247	Fenbendazole	1	23.4
156	rpl4	Landrace	f	4.14	247	Fenbendazole	1	23.9
156	Shang3a22	Landrace	f	4.14	247	Fenbendazole	1	20.7
156	Shang3a22	Landrace	f	4.14	247	Fenbendazole	1	20.9
156	Shang3a29	Landrace	f	4.14	247	Fenbendazole	1	25.1
156	Shang3a29	Landrace	f	4.14	247	Fenbendazole	1	24.7
156	TBP	Landrace	f	4.14	247	Fenbendazole	1	27.95
156	TBP	Landrace	f	4.14	247	Fenbendazole	1	28.16
157	ABCB1	Landrace	m	6.03	247	Fenbendazole	1	27.8
157	ABCB1	Landrace	m	6.03	247	Fenbendazole	1	28.1
157	ACTB	Landrace	m	6.03	247	Fenbendazole	1	23.8
157	ACTB	Landrace	m	6.03	247	Fenbendazole	1	23.8
157	HPRT	Landrace	m	6.03	247	Fenbendazole	1	27.9
157	HPRT	Landrace	m	6.03	247	Fenbendazole	1	27.9
157	Koj1e2	Landrace	m	6.03	247	Fenbendazole	1	24.1
157	Koj1e2	Landrace	m	6.03	247	Fenbendazole	1	25
157	PS_yu	Landrace	m	6.03	247	Fenbendazole	1	26.2
157	PS_yu	Landrace	m	6.03	247	Fenbendazole	1	25.7
157	rpl4	Landrace	m	6.03	247	Fenbendazole	1	25.2
157	rpl4	Landrace	m	6.03	247	Fenbendazole	1	25.6
157	Shang3a22	Landrace	m	6.03	247	Fenbendazole	1	25.8
157	Shang3a22	Landrace	m	6.03	247	Fenbendazole	1	25.9
157	Shang3a29	Landrace	m	6.03	247	Fenbendazole	1	29.6
157	Shang3a29	Landrace	m	6.03	247	Fenbendazole	1	29.5
157	TBP	Landrace	m	6.03	247	Fenbendazole	1	29.15
157	TBP	Landrace	m	6.03	247	Fenbendazole	1	29.85
158	ABCB1	Hampshire	m	8.39	238	Flunixin	1	26
158	ABCB1	Hampshire	m	8.39	238	Flunixin	1	26.2
158	ACTB	Hampshire	m	8.39	238	Flunixin	1	23.5
158	ACTB	Hampshire	m	8.39	238	Flunixin	1	23.7
158	HPRT	Hampshire	m	8.39	238	Flunixin	1	26.1
158	HPRT	Hampshire	m	8.39	238	Flunixin	1	26.1
158	KB1A2	Hampshire	m	8.39	238	Flunixin	1	26.5
158	KB1A2	Hampshire	m	8.39	238	Flunixin	1	26.5
158	Koj1e2	Hampshire	m	8.39	238	Flunixin	1	22.6
158	Koj1e2	Hampshire	m	8.39	238	Flunixin	1	22.8
158	PS_yu	Hampshire	m	8.39	238	Flunixin	1	28.6
158	PS_yu	Hampshire	m	8.39	238	Flunixin	1	28.6
158	rpl4	Hampshire	m	8.39	238	Flunixin	1	24.2
158	rpl4	Hampshire	m	8.39	238	Flunixin	1	24.2
158	Shang3a22	Hampshire	m	8.39	238	Flunixin	1	20.9
158	Shang3a22	Hampshire	m	8.39	238	Flunixin	1	21.1
158	Shang3a29	Hampshire	m	8.39	238	Flunixin	1	25.2
158	Shang3a29	Hampshire	m	8.39	238	Flunixin	1	25.1
158	TBP	Hampshire	m	8.39	238	Flunixin	1	28.13
158	TBP	Hampshire	m	8.39	238	Flunixin	1	28.77
159	ABCB1	Landrace	m	6.21	247	Flunixin	1	26.8
159	ABCB1	Landrace	m	6.21	247	Flunixin	1	26
159	ACTB	Landrace	m	6.21	247	Flunixin	1	23.2
159	ACTB	Landrace	m	6.21	247	Flunixin	1	23.4
159	HPRT	Landrace	m	6.21	247	Flunixin	1	26.2
159	HPRT	Landrace	m	6.21	247	Flunixin	1	26.2
159	KB1A2	Landrace	m	6.21	247	Flunixin	1	25.9
159	KB1A2	Landrace	m	6.21	247	Flunixin	1	26.5
159	Koj1e2	Landrace	m	6.21	247	Flunixin	1	21.7
159	Koj1e2	Landrace	m	6.21	247	Flunixin	1	22.1
159	PS_yu	Landrace	m	6.21	247	Flunixin	1	26.2
159	PS_yu	Landrace	m	6.21	247	Flunixin	1	26.3
159	rpl4	Landrace	m	6.21	247	Flunixin	1	24.6
159	rpl4	Landrace	m	6.21	247	Flunixin	1	24.8
159	Shang3a22	Landrace	m	6.21	247	Flunixin	1	21.2
159	Shang3a22	Landrace	m	6.21	247	Flunixin	1	22.2
159	Shang3a29	Landrace	m	6.21	247	Flunixin	1	26.3
159	Shang3a29	Landrace	m	6.21	247	Flunixin	1	26.6
159	TBP	Landrace	m	6.21	247	Flunixin	1	28.36
159	TBP	Landrace	m	6.21	247	Flunixin	1	28.49
160	ABCB1	Hampshire	f	8.63	243	Fenbendazole	1	26.9
160	ABCB1	Hampshire	f	8.63	243	Fenbendazole	1	27.7
160	ACTB	Hampshire	f	8.63	243	Fenbendazole	1	23.2
160	ACTB	Hampshire	f	8.63	243	Fenbendazole	1	23.7
160	HPRT	Hampshire	f	8.63	243	Fenbendazole	1	27
160	HPRT	Hampshire	f	8.63	243	Fenbendazole	1	26.9
160	KB1A2	Hampshire	f	8.63	243	Fenbendazole	1	28.5
160	KB1A2	Hampshire	f	8.63	243	Fenbendazole	1	28.8
160	Koj1e2	Hampshire	f	8.63	243	Fenbendazole	1	22.6
160	Koj1e2	Hampshire	f	8.63	243	Fenbendazole	1	22.7
160	PS_yu	Hampshire	f	8.63	243	Fenbendazole	1	25.2
160	PS_yu	Hampshire	f	8.63	243	Fenbendazole	1	25.6
160	rpl4	Hampshire	f	8.63	243	Fenbendazole	1	25.2
160	rpl4	Hampshire	f	8.63	243	Fenbendazole	1	25
160	Shang3a22	Hampshire	f	8.63	243	Fenbendazole	1	22.8
160	Shang3a22	Hampshire	f	8.63	243	Fenbendazole	1	22.8
160	Shang3a29	Hampshire	f	8.63	243	Fenbendazole	1	27.4
160	Shang3a29	Hampshire	f	8.63	243	Fenbendazole	1	26.8
160	TBP	Hampshire	f	8.63	243	Fenbendazole	1	28.82
160	TBP	Hampshire	f	8.63	243	Fenbendazole	1	28.93
161	ABCB1	Duroc	f	6.12	252	Fenbendazole	1	26.8
161	ABCB1	Duroc	f	6.12	252	Fenbendazole	1	27.6
161	ACTB	Duroc	f	6.12	252	Fenbendazole	1	24
161	ACTB	Duroc	f	6.12	252	Fenbendazole	1	23.7
161	HPRT	Duroc	f	6.12	252	Fenbendazole	1	26.6
161	HPRT	Duroc	f	6.12	252	Fenbendazole	1	26.9
161	KB1A2	Duroc	f	6.12	252	Fenbendazole	1	29.1
161	KB1A2	Duroc	f	6.12	252	Fenbendazole	1	30.5
161	Koj1e2	Duroc	f	6.12	252	Fenbendazole	1	22.8
161	Koj1e2	Duroc	f	6.12	252	Fenbendazole	1	23.4
161	PS_yu	Duroc	f	6.12	252	Fenbendazole	1	27.4
161	PS_yu	Duroc	f	6.12	252	Fenbendazole	1	28.2
161	rpl4	Duroc	f	6.12	252	Fenbendazole	1	24.4
161	rpl4	Duroc	f	6.12	252	Fenbendazole	1	24.9
161	Shang3a22	Duroc	f	6.12	252	Fenbendazole	1	22
161	Shang3a22	Duroc	f	6.12	252	Fenbendazole	1	22.4
161	Shang3a29	Duroc	f	6.12	252	Fenbendazole	1	27
161	Shang3a29	Duroc	f	6.12	252	Fenbendazole	1	27.3
161	TBP	Duroc	f	6.12	252	Fenbendazole	1	28.17
161	TBP	Duroc	f	6.12	252	Fenbendazole	1	29.31
162	ABCB1	Hampshire	f	9.14	243	Flunixin	1	26.4
162	ABCB1	Hampshire	f	9.14	243	Flunixin	1	27.1
162	ACTB	Hampshire	f	9.14	243	Flunixin	1	24
162	ACTB	Hampshire	f	9.14	243	Flunixin	1	23.8
162	HPRT	Hampshire	f	9.14	243	Flunixin	1	26.7
162	HPRT	Hampshire	f	9.14	243	Flunixin	1	26.8
162	KB1A2	Hampshire	f	9.14	243	Flunixin	1	26.3
162	KB1A2	Hampshire	f	9.14	243	Flunixin	1	26.6
162	Koj1e2	Hampshire	f	9.14	243	Flunixin	1	22.2
162	Koj1e2	Hampshire	f	9.14	243	Flunixin	1	22.7
162	PS_yu	Hampshire	f	9.14	243	Flunixin	1	27.2
162	PS_yu	Hampshire	f	9.14	243	Flunixin	1	27.6
162	rpl4	Hampshire	f	9.14	243	Flunixin	1	24.6
162	rpl4	Hampshire	f	9.14	243	Flunixin	1	25.6
162	Shang3a22	Hampshire	f	9.14	243	Flunixin	1	21.7
162	Shang3a22	Hampshire	f	9.14	243	Flunixin	1	21.2
162	Shang3a29	Hampshire	f	9.14	243	Flunixin	1	25.9
162	Shang3a29	Hampshire	f	9.14	243	Flunixin	1	26.6
162	TBP	Hampshire	f	9.14	243	Flunixin	1	28.38
162	TBP	Hampshire	f	9.14	243	Flunixin	1	29.37
163	ABCB1	Hampshire	m	5.49	243	Flunixin	1	25.6
163	ABCB1	Hampshire	m	5.49	243	Flunixin	1	26
163	ACTB	Hampshire	m	5.49	243	Flunixin	1	22.7
163	ACTB	Hampshire	m	5.49	243	Flunixin	1	22.3
163	HPRT	Hampshire	m	5.49	243	Flunixin	1	25.4
163	HPRT	Hampshire	m	5.49	243	Flunixin	1	26.1
163	KB1A2	Hampshire	m	5.49	243	Flunixin	1	24.8
163	KB1A2	Hampshire	m	5.49	243	Flunixin	1	25.6
163	Koj1e2	Hampshire	m	5.49	243	Flunixin	1	21.4
163	Koj1e2	Hampshire	m	5.49	243	Flunixin	1	22.3
163	PS_yu	Hampshire	m	5.49	243	Flunixin	1	25.5
163	PS_yu	Hampshire	m	5.49	243	Flunixin	1	25.8
163	rpl4	Hampshire	m	5.49	243	Flunixin	1	23.4
163	rpl4	Hampshire	m	5.49	243	Flunixin	1	24.3
163	Shang3a22	Hampshire	m	5.49	243	Flunixin	1	20.9
163	Shang3a22	Hampshire	m	5.49	243	Flunixin	1	21.3
163	Shang3a29	Hampshire	m	5.49	243	Flunixin	1	25.2
163	Shang3a29	Hampshire	m	5.49	243	Flunixin	1	25.4
163	TBP	Hampshire	m	5.49	243	Flunixin	1	27.53
163	TBP	Hampshire	m	5.49	243	Flunixin	1	28.28
164	ABCB1	Hampshire	f	8.46	243	Fenbendazole	1	26.5
164	ABCB1	Hampshire	f	8.46	243	Fenbendazole	1	26.5
164	ACTB	Hampshire	f	8.46	243	Fenbendazole	1	23.3
164	ACTB	Hampshire	f	8.46	243	Fenbendazole	1	23.1
164	HPRT	Hampshire	f	8.46	243	Fenbendazole	1	26.3
164	HPRT	Hampshire	f	8.46	243	Fenbendazole	1	26.8
164	KB1A2	Hampshire	f	8.46	243	Fenbendazole	1	30.4
164	KB1A2	Hampshire	f	8.46	243	Fenbendazole	1	30.1
164	Koj1e2	Hampshire	f	8.46	243	Fenbendazole	1	22.4
164	Koj1e2	Hampshire	f	8.46	243	Fenbendazole	1	22.6
164	PS_yu	Hampshire	f	8.46	243	Fenbendazole	1	24.8
164	PS_yu	Hampshire	f	8.46	243	Fenbendazole	1	25
164	rpl4	Hampshire	f	8.46	243	Fenbendazole	1	24.8
164	rpl4	Hampshire	f	8.46	243	Fenbendazole	1	25.2
164	Shang3a22	Hampshire	f	8.46	243	Fenbendazole	1	22.4
164	Shang3a22	Hampshire	f	8.46	243	Fenbendazole	1	22.5
164	Shang3a29	Hampshire	f	8.46	243	Fenbendazole	1	25.9
164	Shang3a29	Hampshire	f	8.46	243	Fenbendazole	1	26.3
164	TBP	Hampshire	f	8.46	243	Fenbendazole	1	28.88
164	TBP	Hampshire	f	8.46	243	Fenbendazole	1	29.71
165	ABCB1	Hampshire	m	8.56	243	Fenbendazole	1	27.5
165	ABCB1	Hampshire	m	8.56	243	Fenbendazole	1	27
165	ACTB	Hampshire	m	8.56	243	Fenbendazole	1	24.2
165	ACTB	Hampshire	m	8.56	243	Fenbendazole	1	24.5
165	HPRT	Hampshire	m	8.56	243	Fenbendazole	1	27
165	HPRT	Hampshire	m	8.56	243	Fenbendazole	1	26.5
165	KB1A2	Hampshire	m	8.56	243	Fenbendazole	1	30.4
165	KB1A2	Hampshire	m	8.56	243	Fenbendazole	1	29.7
165	Koj1e2	Hampshire	m	8.56	243	Fenbendazole	1	22.5
165	Koj1e2	Hampshire	m	8.56	243	Fenbendazole	1	22.8
165	PS_yu	Hampshire	m	8.56	243	Fenbendazole	1	25.6
165	PS_yu	Hampshire	m	8.56	243	Fenbendazole	1	24.7
165	rpl4	Hampshire	m	8.56	243	Fenbendazole	1	25.7
165	rpl4	Hampshire	m	8.56	243	Fenbendazole	1	25.5
165	Shang3a22	Hampshire	m	8.56	243	Fenbendazole	1	22.3
165	Shang3a22	Hampshire	m	8.56	243	Fenbendazole	1	21.4
165	Shang3a29	Hampshire	m	8.56	243	Fenbendazole	1	27.8
165	Shang3a29	Hampshire	m	8.56	243	Fenbendazole	1	27.3
165	TBP	Hampshire	m	8.56	243	Fenbendazole	1	29.94
165	TBP	Hampshire	m	8.56	243	Fenbendazole	1	29.24
166	ABCB1	Yorkshire	f	8.78	249	Fenbendazole	1	27.6
166	ABCB1	Yorkshire	f	8.78	249	Fenbendazole	1	27.7
166	ACTB	Yorkshire	f	8.78	249	Fenbendazole	1	25
166	ACTB	Yorkshire	f	8.78	249	Fenbendazole	1	24.6
166	HPRT	Yorkshire	f	8.78	249	Fenbendazole	1	27.6
166	HPRT	Yorkshire	f	8.78	249	Fenbendazole	1	27.6
166	KB1A2	Yorkshire	f	8.78	249	Fenbendazole	1	30.1
166	KB1A2	Yorkshire	f	8.78	249	Fenbendazole	1	30
166	Koj1e2	Yorkshire	f	8.78	249	Fenbendazole	1	24.4
166	Koj1e2	Yorkshire	f	8.78	249	Fenbendazole	1	24.3
166	PS_yu	Yorkshire	f	8.78	249	Fenbendazole	1	25.8
166	PS_yu	Yorkshire	f	8.78	249	Fenbendazole	1	25.7
166	rpl4	Yorkshire	f	8.78	249	Fenbendazole	1	25.8
166	rpl4	Yorkshire	f	8.78	249	Fenbendazole	1	25.9
166	Shang3a22	Yorkshire	f	8.78	249	Fenbendazole	1	22.7
166	Shang3a22	Yorkshire	f	8.78	249	Fenbendazole	1	22.4
166	Shang3a29	Yorkshire	f	8.78	249	Fenbendazole	1	27.7
166	Shang3a29	Yorkshire	f	8.78	249	Fenbendazole	1	28.5
166	TBP	Yorkshire	f	8.78	249	Fenbendazole	1	30.53
166	TBP	Yorkshire	f	8.78	249	Fenbendazole	1	29.66
167	ABCB1	Yorkshire	m	6.25	249	Fenbendazole	1	25.9
167	ABCB1	Yorkshire	m	6.25	249	Fenbendazole	1	26.1
167	ACTB	Yorkshire	m	6.25	249	Fenbendazole	1	23.5
167	ACTB	Yorkshire	m	6.25	249	Fenbendazole	1	23.7
167	HPRT	Yorkshire	m	6.25	249	Fenbendazole	1	26.1
167	HPRT	Yorkshire	m	6.25	249	Fenbendazole	1	25.5
167	KB1A2	Yorkshire	m	6.25	249	Fenbendazole	1	28.7
167	KB1A2	Yorkshire	m	6.25	249	Fenbendazole	1	28.4
167	Koj1e2	Yorkshire	m	6.25	249	Fenbendazole	1	22.3
167	Koj1e2	Yorkshire	m	6.25	249	Fenbendazole	1	22
167	PS_yu	Yorkshire	m	6.25	249	Fenbendazole	1	25.4
167	PS_yu	Yorkshire	m	6.25	249	Fenbendazole	1	25.1
167	rpl4	Yorkshire	m	6.25	249	Fenbendazole	1	24.8
167	rpl4	Yorkshire	m	6.25	249	Fenbendazole	1	24.1
167	Shang3a22	Yorkshire	m	6.25	249	Fenbendazole	1	21.4
167	Shang3a22	Yorkshire	m	6.25	249	Fenbendazole	1	21
167	Shang3a29	Yorkshire	m	6.25	249	Fenbendazole	1	25.7
167	Shang3a29	Yorkshire	m	6.25	249	Fenbendazole	1	25.3
167	TBP	Yorkshire	m	6.25	249	Fenbendazole	1	28.76
167	TBP	Yorkshire	m	6.25	249	Fenbendazole	1	28.65
168	ABCB1	Duroc	m	4.88	252	Fenbendazole	1	25.2
168	ABCB1	Duroc	m	4.88	252	Fenbendazole	1	26.2
168	ACTB	Duroc	m	4.88	252	Fenbendazole	1	22.7
168	ACTB	Duroc	m	4.88	252	Fenbendazole	1	22.8
168	HPRT	Duroc	m	4.88	252	Fenbendazole	1	25.6
168	HPRT	Duroc	m	4.88	252	Fenbendazole	1	25.6
168	Koj1e2	Duroc	m	4.88	252	Fenbendazole	1	21
168	Koj1e2	Duroc	m	4.88	252	Fenbendazole	1	20.9
168	PS_yu	Duroc	m	4.88	252	Fenbendazole	1	26.9
168	PS_yu	Duroc	m	4.88	252	Fenbendazole	1	26.8
168	rpl4	Duroc	m	4.88	252	Fenbendazole	1	23.7
168	rpl4	Duroc	m	4.88	252	Fenbendazole	1	23.8
168	Shang3a22	Duroc	m	4.88	252	Fenbendazole	1	20.8
168	Shang3a22	Duroc	m	4.88	252	Fenbendazole	1	20.7
168	Shang3a29	Duroc	m	4.88	252	Fenbendazole	1	25.1
168	Shang3a29	Duroc	m	4.88	252	Fenbendazole	1	25.1
168	TBP	Duroc	m	4.88	252	Fenbendazole	1	27.43
168	TBP	Duroc	m	4.88	252	Fenbendazole	1	27.71
169	ABCB1	Landrace	f	5.63	247	Flunixin	1	26.5
169	ABCB1	Landrace	f	5.63	247	Flunixin	1	26.7
169	ACTB	Landrace	f	5.63	247	Flunixin	1	23
169	ACTB	Landrace	f	5.63	247	Flunixin	1	23.4
169	HPRT	Landrace	f	5.63	247	Flunixin	1	25.7
169	HPRT	Landrace	f	5.63	247	Flunixin	1	25.3
169	KB1A2	Landrace	f	5.63	247	Flunixin	1	26.4
169	KB1A2	Landrace	f	5.63	247	Flunixin	1	26.9
169	Koj1e2	Landrace	f	5.63	247	Flunixin	1	23.5
169	Koj1e2	Landrace	f	5.63	247	Flunixin	1	23.5
169	PS_yu	Landrace	f	5.63	247	Flunixin	1	28.4
169	PS_yu	Landrace	f	5.63	247	Flunixin	1	28.7
169	rpl4	Landrace	f	5.63	247	Flunixin	1	24.4
169	rpl4	Landrace	f	5.63	247	Flunixin	1	24.2
169	Shang3a22	Landrace	f	5.63	247	Flunixin	1	22.1
169	Shang3a22	Landrace	f	5.63	247	Flunixin	1	21.8
169	Shang3a29	Landrace	f	5.63	247	Flunixin	1	25.8
169	Shang3a29	Landrace	f	5.63	247	Flunixin	1	25.4
169	TBP	Landrace	f	5.63	247	Flunixin	1	28.67
169	TBP	Landrace	f	5.63	247	Flunixin	1	28.3
170	ACTB	Landrace	m	4.08	247	Flunixin	1	22.7
170	ACTB	Landrace	m	4.08	247	Flunixin	1	22.5
170	HPRT	Landrace	m	4.08	247	Flunixin	1	25.8
170	HPRT	Landrace	m	4.08	247	Flunixin	1	26.2
170	KB1A2	Landrace	m	4.08	247	Flunixin	1	24.6
170	KB1A2	Landrace	m	4.08	247	Flunixin	1	24.8
170	Koj1e2	Landrace	m	4.08	247	Flunixin	1	21.2
170	Koj1e2	Landrace	m	4.08	247	Flunixin	1	21.6
170	PS_yu	Landrace	m	4.08	247	Flunixin	1	27.1
170	PS_yu	Landrace	m	4.08	247	Flunixin	1	27.4
170	rpl4	Landrace	m	4.08	247	Flunixin	1	23.9
170	rpl4	Landrace	m	4.08	247	Flunixin	1	24.3
170	Shang3a22	Landrace	m	4.08	247	Flunixin	1	21
170	Shang3a22	Landrace	m	4.08	247	Flunixin	1	21.4
170	Shang3a29	Landrace	m	4.08	247	Flunixin	1	24.9
170	Shang3a29	Landrace	m	4.08	247	Flunixin	1	25.5
170	TBP	Landrace	m	4.08	247	Flunixin	1	27.84
170	TBP	Landrace	m	4.08	247	Flunixin	1	28.22
171	ABCB1	Hampshire	f	10.21	238	Flunixin	1	25.21
171	ABCB1	Hampshire	f	10.21	238	Flunixin	1	25.2
171	ACTB	Hampshire	f	10.21	238	Flunixin	1	23.3
171	ACTB	Hampshire	f	10.21	238	Flunixin	1	23.3
171	HPRT	Hampshire	f	10.21	238	Flunixin	1	25.7
171	HPRT	Hampshire	f	10.21	238	Flunixin	1	25.7
171	KB1A2	Hampshire	f	10.21	238	Flunixin	1	25.5
171	KB1A2	Hampshire	f	10.21	238	Flunixin	1	25.7
171	Koj1e2	Hampshire	f	10.21	238	Flunixin	1	22.4
171	Koj1e2	Hampshire	f	10.21	238	Flunixin	1	22.3
171	PS_yu	Hampshire	f	10.21	238	Flunixin	1	23.6
171	PS_yu	Hampshire	f	10.21	238	Flunixin	1	23.8
171	rpl4	Hampshire	f	10.21	238	Flunixin	1	24.4
171	rpl4	Hampshire	f	10.21	238	Flunixin	1	24.1
171	Shang3a22	Hampshire	f	10.21	238	Flunixin	1	20.1
171	Shang3a22	Hampshire	f	10.21	238	Flunixin	1	19.8
171	Shang3a29	Hampshire	f	10.21	238	Flunixin	1	24.7
171	Shang3a29	Hampshire	f	10.21	238	Flunixin	1	24.6
171	TBP	Hampshire	f	10.21	238	Flunixin	1	28.21
171	TBP	Hampshire	f	10.21	238	Flunixin	1	28.57
172	ABCB1	Yorkshire	f	5.43	249	Flunixin	1	25.3
172	ABCB1	Yorkshire	f	5.43	249	Flunixin	1	25.8
172	ACTB	Yorkshire	f	5.43	249	Flunixin	1	23.2
172	ACTB	Yorkshire	f	5.43	249	Flunixin	1	23.5
172	HPRT	Yorkshire	f	5.43	249	Flunixin	1	26.2
172	HPRT	Yorkshire	f	5.43	249	Flunixin	1	26
172	KB1A2	Yorkshire	f	5.43	249	Flunixin	1	28.6
172	KB1A2	Yorkshire	f	5.43	249	Flunixin	1	27.9
172	Koj1e2	Yorkshire	f	5.43	249	Flunixin	1	21.4
172	Koj1e2	Yorkshire	f	5.43	249	Flunixin	1	21.6
172	PS_yu	Yorkshire	f	5.43	249	Flunixin	1	23
172	PS_yu	Yorkshire	f	5.43	249	Flunixin	1	23.9
172	rpl4	Yorkshire	f	5.43	249	Flunixin	1	23.9
172	rpl4	Yorkshire	f	5.43	249	Flunixin	1	24
172	Shang3a22	Yorkshire	f	5.43	249	Flunixin	1	24.4
172	Shang3a22	Yorkshire	f	5.43	249	Flunixin	1	24.5
172	Shang3a29	Yorkshire	f	5.43	249	Flunixin	1	25.7
172	Shang3a29	Yorkshire	f	5.43	249	Flunixin	1	25.8
172	TBP	Yorkshire	f	5.43	249	Flunixin	1	27.98
172	TBP	Yorkshire	f	5.43	249	Flunixin	1	28.64
173	ABCB1	Yorkshire	m	8.48	249	Fenbendazole	1	26.1
173	ABCB1	Yorkshire	m	8.48	249	Fenbendazole	1	26.3
173	ACTB	Yorkshire	m	8.48	249	Fenbendazole	1	22.2
173	ACTB	Yorkshire	m	8.48	249	Fenbendazole	1	23.1
173	HPRT	Yorkshire	m	8.48	249	Fenbendazole	1	25.5
173	HPRT	Yorkshire	m	8.48	249	Fenbendazole	1	24.9
173	KB1A2	Yorkshire	m	8.48	249	Fenbendazole	1	26.7
173	KB1A2	Yorkshire	m	8.48	249	Fenbendazole	1	26.8
173	Koj1e2	Yorkshire	m	8.48	249	Fenbendazole	1	22.5
173	Koj1e2	Yorkshire	m	8.48	249	Fenbendazole	1	21.7
173	PS_yu	Yorkshire	m	8.48	249	Fenbendazole	1	26
173	PS_yu	Yorkshire	m	8.48	249	Fenbendazole	1	25.1
173	rpl4	Yorkshire	m	8.48	249	Fenbendazole	1	23.9
173	rpl4	Yorkshire	m	8.48	249	Fenbendazole	1	23.9
173	Shang3a22	Yorkshire	m	8.48	249	Fenbendazole	1	21.9
173	Shang3a22	Yorkshire	m	8.48	249	Fenbendazole	1	21.7
173	Shang3a29	Yorkshire	m	8.48	249	Fenbendazole	1	25.5
173	Shang3a29	Yorkshire	m	8.48	249	Fenbendazole	1	25.3
173	TBP	Yorkshire	m	8.48	249	Fenbendazole	1	28.23
173	TBP	Yorkshire	m	8.48	249	Fenbendazole	1	27.8
174	ABCB1	Yorkshire	f	7.84	249	Fenbendazole	1	26.4
174	ABCB1	Yorkshire	f	7.84	249	Fenbendazole	1	26.5
174	ACTB	Yorkshire	f	7.84	249	Fenbendazole	1	23.9
174	ACTB	Yorkshire	f	7.84	249	Fenbendazole	1	24
174	HPRT	Yorkshire	f	7.84	249	Fenbendazole	1	27.2
174	HPRT	Yorkshire	f	7.84	249	Fenbendazole	1	26.7
174	KB1A2	Yorkshire	f	7.84	249	Fenbendazole	1	29.2
174	KB1A2	Yorkshire	f	7.84	249	Fenbendazole	1	29.3
174	Koj1e2	Yorkshire	f	7.84	249	Fenbendazole	1	23.9
174	Koj1e2	Yorkshire	f	7.84	249	Fenbendazole	1	23
174	PS_yu	Yorkshire	f	7.84	249	Fenbendazole	1	24.3
174	PS_yu	Yorkshire	f	7.84	249	Fenbendazole	1	24.6
174	rpl4	Yorkshire	f	7.84	249	Fenbendazole	1	25
174	rpl4	Yorkshire	f	7.84	249	Fenbendazole	1	24.9
174	Shang3a22	Yorkshire	f	7.84	249	Fenbendazole	1	22
174	Shang3a22	Yorkshire	f	7.84	249	Fenbendazole	1	22.5
174	Shang3a29	Yorkshire	f	7.84	249	Fenbendazole	1	27.9
174	Shang3a29	Yorkshire	f	7.84	249	Fenbendazole	1	28
174	TBP	Yorkshire	f	7.84	249	Fenbendazole	1	28.89
174	TBP	Yorkshire	f	7.84	249	Fenbendazole	1	29.58
175	ABCB1	Yorkshire	m	8.68	249	Flunixin	1	25.2
175	ABCB1	Yorkshire	m	8.68	249	Flunixin	1	26.1
175	ACTB	Yorkshire	m	8.68	249	Flunixin	1	23.2
175	ACTB	Yorkshire	m	8.68	249	Flunixin	1	22.8
175	HPRT	Yorkshire	m	8.68	249	Flunixin	1	25.9
175	HPRT	Yorkshire	m	8.68	249	Flunixin	1	26.4
175	KB1A2	Yorkshire	m	8.68	249	Flunixin	1	25.8
175	KB1A2	Yorkshire	m	8.68	249	Flunixin	1	26.6
175	Koj1e2	Yorkshire	m	8.68	249	Flunixin	1	21.6
175	Koj1e2	Yorkshire	m	8.68	249	Flunixin	1	22.6
175	PS_yu	Yorkshire	m	8.68	249	Flunixin	1	27.6
175	PS_yu	Yorkshire	m	8.68	249	Flunixin	1	28.4
175	rpl4	Yorkshire	m	8.68	249	Flunixin	1	23.7
175	rpl4	Yorkshire	m	8.68	249	Flunixin	1	24.3
175	Shang3a22	Yorkshire	m	8.68	249	Flunixin	1	20.8
175	Shang3a22	Yorkshire	m	8.68	249	Flunixin	1	21.2
175	Shang3a29	Yorkshire	m	8.68	249	Flunixin	1	25.3
175	Shang3a29	Yorkshire	m	8.68	249	Flunixin	1	25.9
175	TBP	Yorkshire	m	8.68	249	Flunixin	1	28.22
175	TBP	Yorkshire	m	8.68	249	Flunixin	1	28.21
176	ABCB1	Duroc	m	5.48	252	Flunixin	1	24.8
176	ABCB1	Duroc	m	5.48	252	Flunixin	1	24.9
176	ACTB	Duroc	m	5.48	252	Flunixin	1	22.9
176	ACTB	Duroc	m	5.48	252	Flunixin	1	22
176	HPRT	Duroc	m	5.48	252	Flunixin	1	25.4
176	HPRT	Duroc	m	5.48	252	Flunixin	1	25.8
176	KB1A2	Duroc	m	5.48	252	Flunixin	1	27
176	KB1A2	Duroc	m	5.48	252	Flunixin	1	27.4
176	Koj1e2	Duroc	m	5.48	252	Flunixin	1	21.9
176	Koj1e2	Duroc	m	5.48	252	Flunixin	1	22
176	PS_yu	Duroc	m	5.48	252	Flunixin	1	23.3
176	PS_yu	Duroc	m	5.48	252	Flunixin	1	24.2
176	rpl4	Duroc	m	5.48	252	Flunixin	1	23.6
176	rpl4	Duroc	m	5.48	252	Flunixin	1	24.5
176	Shang3a22	Duroc	m	5.48	252	Flunixin	1	22
176	Shang3a22	Duroc	m	5.48	252	Flunixin	1	22.6
176	Shang3a29	Duroc	m	5.48	252	Flunixin	1	26
176	Shang3a29	Duroc	m	5.48	252	Flunixin	1	26.5
176	TBP	Duroc	m	5.48	252	Flunixin	1	27.54
176	TBP	Duroc	m	5.48	252	Flunixin	1	27.82
177	ABCB1	Landrace	f	7.46	247	Fenbendazole	1	26.6
177	ABCB1	Landrace	f	7.46	247	Fenbendazole	1	27.4
177	ACTB	Landrace	f	7.46	247	Fenbendazole	1	23.8
177	ACTB	Landrace	f	7.46	247	Fenbendazole	1	23.7
177	HPRT	Landrace	f	7.46	247	Fenbendazole	1	26.7
177	HPRT	Landrace	f	7.46	247	Fenbendazole	1	27.2
177	KB1A2	Landrace	f	7.46	247	Fenbendazole	1	30.4
177	KB1A2	Landrace	f	7.46	247	Fenbendazole	1	31.9
177	Koj1e2	Landrace	f	7.46	247	Fenbendazole	1	23.6
177	Koj1e2	Landrace	f	7.46	247	Fenbendazole	1	23.9
177	PS_yu	Landrace	f	7.46	247	Fenbendazole	1	25.1
177	PS_yu	Landrace	f	7.46	247	Fenbendazole	1	25.6
177	rpl4	Landrace	f	7.46	247	Fenbendazole	1	24.6
177	rpl4	Landrace	f	7.46	247	Fenbendazole	1	25.2
177	Shang3a22	Landrace	f	7.46	247	Fenbendazole	1	24.7
177	Shang3a22	Landrace	f	7.46	247	Fenbendazole	1	24.9
177	Shang3a29	Landrace	f	7.46	247	Fenbendazole	1	28.7
177	Shang3a29	Landrace	f	7.46	247	Fenbendazole	1	29.7
177	TBP	Landrace	f	7.46	247	Fenbendazole	1	28.75
177	TBP	Landrace	f	7.46	247	Fenbendazole	1	29.64
178	ABCB1	Duroc	m	4.76	252	Fenbendazole	1	25.5
178	ABCB1	Duroc	m	4.76	252	Fenbendazole	1	25
178	ACTB	Duroc	m	4.76	252	Fenbendazole	1	22.1
178	ACTB	Duroc	m	4.76	252	Fenbendazole	1	22.5
178	HPRT	Duroc	m	4.76	252	Fenbendazole	1	24.8
178	HPRT	Duroc	m	4.76	252	Fenbendazole	1	24.6
178	KB1A2	Duroc	m	4.76	252	Fenbendazole	1	26.8
178	KB1A2	Duroc	m	4.76	252	Fenbendazole	1	27.3
178	Koj1e2	Duroc	m	4.76	252	Fenbendazole	1	21.6
178	Koj1e2	Duroc	m	4.76	252	Fenbendazole	1	21.1
178	PS_yu	Duroc	m	4.76	252	Fenbendazole	1	24.1
178	PS_yu	Duroc	m	4.76	252	Fenbendazole	1	24.5
178	rpl4	Duroc	m	4.76	252	Fenbendazole	1	23.6
178	rpl4	Duroc	m	4.76	252	Fenbendazole	1	23.9
178	Shang3a22	Duroc	m	4.76	252	Fenbendazole	1	19.9
178	Shang3a22	Duroc	m	4.76	252	Fenbendazole	1	19.7
178	Shang3a29	Duroc	m	4.76	252	Fenbendazole	1	24.9
178	Shang3a29	Duroc	m	4.76	252	Fenbendazole	1	24.6
178	TBP	Duroc	m	4.76	252	Fenbendazole	1	27.93
178	TBP	Duroc	m	4.76	252	Fenbendazole	1	27.47
179	ABCB1	Yorkshire	m	8.65	249	Flunixin	1	24.8
179	ABCB1	Yorkshire	m	8.65	249	Flunixin	1	24.8
179	ACTB	Yorkshire	m	8.65	249	Flunixin	1	22.6
179	ACTB	Yorkshire	m	8.65	249	Flunixin	1	23
179	HPRT	Yorkshire	m	8.65	249	Flunixin	1	25.8
179	HPRT	Yorkshire	m	8.65	249	Flunixin	1	25.8
179	KB1A2	Yorkshire	m	8.65	249	Flunixin	1	25.7
179	KB1A2	Yorkshire	m	8.65	249	Flunixin	1	25.8
179	Koj1e2	Yorkshire	m	8.65	249	Flunixin	1	22
179	Koj1e2	Yorkshire	m	8.65	249	Flunixin	1	22.2
179	PS_yu	Yorkshire	m	8.65	249	Flunixin	1	23.4
179	PS_yu	Yorkshire	m	8.65	249	Flunixin	1	23.6
179	rpl4	Yorkshire	m	8.65	249	Flunixin	1	24
179	rpl4	Yorkshire	m	8.65	249	Flunixin	1	24.1
179	Shang3a22	Yorkshire	m	8.65	249	Flunixin	1	22.1
179	Shang3a22	Yorkshire	m	8.65	249	Flunixin	1	22.1
179	Shang3a29	Yorkshire	m	8.65	249	Flunixin	1	25.8
179	Shang3a29	Yorkshire	m	8.65	249	Flunixin	1	26.3
179	TBP	Yorkshire	m	8.65	249	Flunixin	1	27.8
179	TBP	Yorkshire	m	8.65	249	Flunixin	1	27.88
180	ABCB1	Landrace	m	6.41	247	Fenbendazole	1	25.3
180	ABCB1	Landrace	m	6.41	247	Fenbendazole	1	26
180	ACTB	Landrace	m	6.41	247	Fenbendazole	1	23.5
180	ACTB	Landrace	m	6.41	247	Fenbendazole	1	23.1
180	HPRT	Landrace	m	6.41	247	Fenbendazole	1	25
180	HPRT	Landrace	m	6.41	247	Fenbendazole	1	25.6
180	Koj1e2	Landrace	m	6.41	247	Fenbendazole	1	21.4
180	Koj1e2	Landrace	m	6.41	247	Fenbendazole	1	21.9
180	PS_yu	Landrace	m	6.41	247	Fenbendazole	1	26.1
180	PS_yu	Landrace	m	6.41	247	Fenbendazole	1	26.3
180	rpl4	Landrace	m	6.41	247	Fenbendazole	1	24
180	rpl4	Landrace	m	6.41	247	Fenbendazole	1	23.6
180	Shang3a22	Landrace	m	6.41	247	Fenbendazole	1	19.7
180	Shang3a22	Landrace	m	6.41	247	Fenbendazole	1	20.4
180	Shang3a29	Landrace	m	6.41	247	Fenbendazole	1	24.9
180	Shang3a29	Landrace	m	6.41	247	Fenbendazole	1	25.3
180	TBP	Landrace	m	6.41	247	Fenbendazole	1	28.01
180	TBP	Landrace	m	6.41	247	Fenbendazole	1	28.37
181	ABCB1	Duroc	f	7.86	242	Flunixin	1	27.7
181	ABCB1	Duroc	f	7.86	242	Flunixin	1	26.9
181	ACTB	Duroc	f	7.86	242	Flunixin	1	24.1
181	ACTB	Duroc	f	7.86	242	Flunixin	1	24.7
181	HPRT	Duroc	f	7.86	242	Flunixin	1	27
181	HPRT	Duroc	f	7.86	242	Flunixin	1	26.2
181	KB1A2	Duroc	f	7.86	242	Flunixin	1	26.2
181	KB1A2	Duroc	f	7.86	242	Flunixin	1	25.9
181	Koj1e2	Duroc	f	7.86	242	Flunixin	1	22.6
181	Koj1e2	Duroc	f	7.86	242	Flunixin	1	22.2
181	PS_yu	Duroc	f	7.86	242	Flunixin	1	26.2
181	PS_yu	Duroc	f	7.86	242	Flunixin	1	25.8
181	rpl4	Duroc	f	7.86	242	Flunixin	1	25.2
181	rpl4	Duroc	f	7.86	242	Flunixin	1	24.9
181	Shang3a22	Duroc	f	7.86	242	Flunixin	1	21.7
181	Shang3a22	Duroc	f	7.86	242	Flunixin	1	21.3
182	ABCB1	Hampshire	m	6.98	238	control	1	25.2
182	ABCB1	Hampshire	m	6.98	238	control	1	24.7
182	ACTB	Hampshire	m	6.98	238	control	1	22.2
182	ACTB	Hampshire	m	6.98	238	control	1	22.3
182	HPRT	Hampshire	m	6.98	238	control	1	25.4
182	HPRT	Hampshire	m	6.98	238	control	1	25
182	KB1A2	Hampshire	m	6.98	238	control	1	25.2
182	KB1A2	Hampshire	m	6.98	238	control	1	25.2
182	Koj1e2	Hampshire	m	6.98	238	control	1	21.7
182	Koj1e2	Hampshire	m	6.98	238	control	1	21.2
182	PS_yu	Hampshire	m	6.98	238	control	1	27.8
182	PS_yu	Hampshire	m	6.98	238	control	1	27.7
182	rpl4	Hampshire	m	6.98	238	control	1	24.1
182	rpl4	Hampshire	m	6.98	238	control	1	23.7
182	Shang3a22	Hampshire	m	6.98	238	control	1	21
182	Shang3a22	Hampshire	m	6.98	238	control	1	20.9
182	Shang3a29	Hampshire	m	6.98	238	control	1	25
182	Shang3a29	Hampshire	m	6.98	238	control	1	24.6
182	TBP	Hampshire	m	6.98	238	control	1	27.97
182	TBP	Hampshire	m	6.98	238	control	1	27.49
183	ABCB1	Duroc	f	5.33	242	control	1	25.6
183	ABCB1	Duroc	f	5.33	242	control	1	25.2
183	ACTB	Duroc	f	5.33	242	control	1	23
183	ACTB	Duroc	f	5.33	242	control	1	23.7
183	HPRT	Duroc	f	5.33	242	control	1	25.8
183	HPRT	Duroc	f	5.33	242	control	1	25.5
183	KB1A2	Duroc	f	5.33	242	control	1	24.8
183	KB1A2	Duroc	f	5.33	242	control	1	24.8
183	Koj1e2	Duroc	f	5.33	242	control	1	21.9
183	Koj1e2	Duroc	f	5.33	242	control	1	21.7
183	PS_yu	Duroc	f	5.33	242	control	1	25.8
183	PS_yu	Duroc	f	5.33	242	control	1	25.8
183	rpl4	Duroc	f	5.33	242	control	1	23.6
183	rpl4	Duroc	f	5.33	242	control	1	23.3
183	Shang3a22	Duroc	f	5.33	242	control	1	20.8
183	Shang3a22	Duroc	f	5.33	242	control	1	20.7
183	Shang3a29	Duroc	f	5.33	242	control	1	25.6
183	Shang3a29	Duroc	f	5.33	242	control	1	24.9
183	TBP	Duroc	f	5.33	242	control	1	28.32
183	TBP	Duroc	f	5.33	242	control	1	28.09
184	PS_yu	Yorkshire	m	7.59	249	control	1	28.4
184	PS_yu	Yorkshire	m	7.59	249	control	1	27.4
184	TBP	Yorkshire	m	7.59	249	control	1	28.83
184	TBP	Yorkshire	m	7.59	249	control	1	27.92
185	ABCB1	Duroc	m	5.16	252	control	1	26.3
185	ABCB1	Duroc	m	5.16	252	control	1	26.2
185	ACTB	Duroc	m	5.16	252	control	1	22.5
185	ACTB	Duroc	m	5.16	252	control	1	22.9
185	HPRT	Duroc	m	5.16	252	control	1	26.4
185	HPRT	Duroc	m	5.16	252	control	1	26.1
185	KB1A2	Duroc	m	5.16	252	control	1	24.8
185	KB1A2	Duroc	m	5.16	252	control	1	24.8
185	Koj1e2	Duroc	m	5.16	252	control	1	21.9
185	Koj1e2	Duroc	m	5.16	252	control	1	21.7
185	PS_yu	Duroc	m	5.16	252	control	1	25.9
185	PS_yu	Duroc	m	5.16	252	control	1	25.8
185	rpl4	Duroc	m	5.16	252	control	1	24.9
185	rpl4	Duroc	m	5.16	252	control	1	24.3
185	Shang3a22	Duroc	m	5.16	252	control	1	20.9
185	Shang3a22	Duroc	m	5.16	252	control	1	20.9
185	Shang3a29	Duroc	m	5.16	252	control	1	25.8
185	Shang3a29	Duroc	m	5.16	252	control	1	25.7
185	TBP	Duroc	m	5.16	252	control	1	28.52
185	TBP	Duroc	m	5.16	252	control	1	28.35
186	ABCB1	Yorkshire	f	7.31	249	control	1	27.4
186	ABCB1	Yorkshire	f	7.31	249	control	1	27.4
186	ACTB	Yorkshire	f	7.31	249	control	1	24
186	ACTB	Yorkshire	f	7.31	249	control	1	24
186	HPRT	Yorkshire	f	7.31	249	control	1	27.3
186	HPRT	Yorkshire	f	7.31	249	control	1	27.6
186	KB1A2	Yorkshire	f	7.31	249	control	1	26.1
186	KB1A2	Yorkshire	f	7.31	249	control	1	26.6
186	Koj1e2	Yorkshire	f	7.31	249	control	1	23.5
186	Koj1e2	Yorkshire	f	7.31	249	control	1	23.7
186	PS_yu	Yorkshire	f	7.31	249	control	1	26.9
186	PS_yu	Yorkshire	f	7.31	249	control	1	27.1
186	rpl4	Yorkshire	f	7.31	249	control	1	24.8
186	rpl4	Yorkshire	f	7.31	249	control	1	25.3
186	Shang3a22	Yorkshire	f	7.31	249	control	1	22.2
186	Shang3a22	Yorkshire	f	7.31	249	control	1	22.6
186	Shang3a29	Yorkshire	f	7.31	249	control	1	26.7
186	Shang3a29	Yorkshire	f	7.31	249	control	1	27
186	TBP	Yorkshire	f	7.31	249	control	1	29.15
186	TBP	Yorkshire	f	7.31	249	control	1	30
187	ABCB1	Landrace	f	6.55	251	control	1	25.7
187	ABCB1	Landrace	f	6.55	251	control	1	25.8
187	ACTB	Landrace	f	6.55	251	control	1	22.7
187	ACTB	Landrace	f	6.55	251	control	1	22.8
187	HPRT	Landrace	f	6.55	251	control	1	25.8
187	HPRT	Landrace	f	6.55	251	control	1	25.8
187	KB1A2	Landrace	f	6.55	251	control	1	24.2
187	KB1A2	Landrace	f	6.55	251	control	1	24.2
187	Koj1e2	Landrace	f	6.55	251	control	1	21.9
187	Koj1e2	Landrace	f	6.55	251	control	1	21.9
187	PS_yu	Landrace	f	6.55	251	control	1	26.7
187	PS_yu	Landrace	f	6.55	251	control	1	26.3
187	rpl4	Landrace	f	6.55	251	control	1	23.8
187	rpl4	Landrace	f	6.55	251	control	1	24
187	Shang3a22	Landrace	f	6.55	251	control	1	20.6
187	Shang3a22	Landrace	f	6.55	251	control	1	21.1
187	Shang3a29	Landrace	f	6.55	251	control	1	24.7
187	Shang3a29	Landrace	f	6.55	251	control	1	25.6
187	TBP	Landrace	f	6.55	251	control	1	27.7
187	TBP	Landrace	f	6.55	251	control	1	27.99
188	ABCB1	Landrace	m	5.05	251	control	1	27.2
188	ABCB1	Landrace	m	5.05	251	control	1	26.7
188	ACTB	Landrace	m	5.05	251	control	1	22.5
188	ACTB	Landrace	m	5.05	251	control	1	23.1
188	HPRT	Landrace	m	5.05	251	control	1	27.7
188	HPRT	Landrace	m	5.05	251	control	1	26.7
188	KB1A2	Landrace	m	5.05	251	control	1	25.9
188	KB1A2	Landrace	m	5.05	251	control	1	25.7
188	Koj1e2	Landrace	m	5.05	251	control	1	23.5
188	Koj1e2	Landrace	m	5.05	251	control	1	23
188	PS_yu	Landrace	m	5.05	251	control	1	27.8
188	PS_yu	Landrace	m	5.05	251	control	1	26.3
188	rpl4	Landrace	m	5.05	251	control	1	24.9
188	rpl4	Landrace	m	5.05	251	control	1	24.3
188	Shang3a22	Landrace	m	5.05	251	control	1	24.1
188	Shang3a22	Landrace	m	5.05	251	control	1	24.2
188	Shang3a29	Landrace	m	5.05	251	control	1	27.6
188	Shang3a29	Landrace	m	5.05	251	control	1	27.6
188	TBP	Landrace	m	5.05	251	control	1	29.14
188	TBP	Landrace	m	5.05	251	control	1	28.7
189	ABCB1	Hampshire	f	4.86	243	control	1	27.1
189	ABCB1	Hampshire	f	4.86	243	control	1	27.1
189	ACTB	Hampshire	f	4.86	243	control	1	24.3
189	ACTB	Hampshire	f	4.86	243	control	1	24.2
189	HPRT	Hampshire	f	4.86	243	control	1	27
189	HPRT	Hampshire	f	4.86	243	control	1	27.4
189	KB1A2	Hampshire	f	4.86	243	control	1	27
189	KB1A2	Hampshire	f	4.86	243	control	1	27.1
189	Koj1e2	Hampshire	f	4.86	243	control	1	23.7
189	Koj1e2	Hampshire	f	4.86	243	control	1	23.9
189	PS_yu	Hampshire	f	4.86	243	control	1	27.9
189	PS_yu	Hampshire	f	4.86	243	control	1	28.2
189	rpl4	Hampshire	f	4.86	243	control	1	25.5
189	rpl4	Hampshire	f	4.86	243	control	1	25.9
189	Shang3a22	Hampshire	f	4.86	243	control	1	21.7
189	Shang3a22	Hampshire	f	4.86	243	control	1	22.1
189	Shang3a29	Hampshire	f	4.86	243	control	1	26.1
189	Shang3a29	Hampshire	f	4.86	243	control	1	26.8
189	TBP	Hampshire	f	4.86	243	control	1	29.6
189	TBP	Hampshire	f	4.86	243	control	1	29.94
200	ABCB1	Duroc	f	6.71	366	Flunixin	2	28.6
200	ABCB1	Duroc	f	6.71	366	Flunixin	2	28.5
200	ACTB	Duroc	f	6.71	366	Flunixin	2	25.1
200	ACTB	Duroc	f	6.71	366	Flunixin	2	25.2
200	HPRT	Duroc	f	6.71	366	Flunixin	2	26.2
200	HPRT	Duroc	f	6.71	366	Flunixin	2	26
200	KB1A2	Duroc	f	6.71	366	Flunixin	2	27.7
200	KB1A2	Duroc	f	6.71	366	Flunixin	2	28
200	Koj1e2	Duroc	f	6.71	366	Flunixin	2	22.7
200	Koj1e2	Duroc	f	6.71	366	Flunixin	2	22.9
200	PS_yu	Duroc	f	6.71	366	Flunixin	2	24.3
200	PS_yu	Duroc	f	6.71	366	Flunixin	2	24.6
200	rpl4	Duroc	f	6.71	366	Flunixin	2	25.6
200	rpl4	Duroc	f	6.71	366	Flunixin	2	25.5
200	Shang3a22	Duroc	f	6.71	366	Flunixin	2	22.3
200	Shang3a22	Duroc	f	6.71	366	Flunixin	2	22.6
200	Shang3a29	Duroc	f	6.71	366	Flunixin	2	27.1
200	Shang3a29	Duroc	f	6.71	366	Flunixin	2	27.4
200	TBP	Duroc	f	6.71	366	Flunixin	2	28.3
200	TBP	Duroc	f	6.71	366	Flunixin	2	28.9
201	ABCB1	Hampshire	f	6.44	362	control	2	29.2
201	ABCB1	Hampshire	f	6.44	362	control	2	28.4
201	ACTB	Hampshire	f	6.44	362	control	2	25.3
201	ACTB	Hampshire	f	6.44	362	control	2	25
201	HPRT	Hampshire	f	6.44	362	control	2	26
201	HPRT	Hampshire	f	6.44	362	control	2	26.1
201	KB1A2	Hampshire	f	6.44	362	control	2	27.9
201	KB1A2	Hampshire	f	6.44	362	control	2	28
201	Koj1e2	Hampshire	f	6.44	362	control	2	23.7
201	Koj1e2	Hampshire	f	6.44	362	control	2	23.9
201	PS_yu	Hampshire	f	6.44	362	control	2	29
201	PS_yu	Hampshire	f	6.44	362	control	2	29.1
201	rpl4	Hampshire	f	6.44	362	control	2	24.9
201	rpl4	Hampshire	f	6.44	362	control	2	25.2
201	Shang3a22	Hampshire	f	6.44	362	control	2	22.5
201	Shang3a22	Hampshire	f	6.44	362	control	2	22.8
201	Shang3a29	Hampshire	f	6.44	362	control	2	26.5
201	Shang3a29	Hampshire	f	6.44	362	control	2	26.8
201	TBP	Hampshire	f	6.44	362	control	2	30
201	TBP	Hampshire	f	6.44	362	control	2	29.8
203	ABCB1	Duroc	f	7.11	366	Fenbendazole	2	26
203	ABCB1	Duroc	f	7.11	366	Fenbendazole	2	26.8
203	ACTB	Duroc	f	7.11	366	Fenbendazole	2	23.7
203	ACTB	Duroc	f	7.11	366	Fenbendazole	2	23.9
203	HPRT	Duroc	f	7.11	366	Fenbendazole	2	24.9
203	HPRT	Duroc	f	7.11	366	Fenbendazole	2	24.7
203	KB1A2	Duroc	f	7.11	366	Fenbendazole	2	26.5
203	KB1A2	Duroc	f	7.11	366	Fenbendazole	2	27
203	Koj1e2	Duroc	f	7.11	366	Fenbendazole	2	21.2
203	Koj1e2	Duroc	f	7.11	366	Fenbendazole	2	22.8
203	PS_yu	Duroc	f	7.11	366	Fenbendazole	2	25.6
203	PS_yu	Duroc	f	7.11	366	Fenbendazole	2	26.2
203	rpl4	Duroc	f	7.11	366	Fenbendazole	2	24.2
203	rpl4	Duroc	f	7.11	366	Fenbendazole	2	24.1
203	Shang3a22	Duroc	f	7.11	366	Fenbendazole	2	20.4
203	Shang3a22	Duroc	f	7.11	366	Fenbendazole	2	20.9
203	Shang3a29	Duroc	f	7.11	366	Fenbendazole	2	23.9
203	Shang3a29	Duroc	f	7.11	366	Fenbendazole	2	24.9
203	TBP	Duroc	f	7.11	366	Fenbendazole	2	27.7
203	TBP	Duroc	f	7.11	366	Fenbendazole	2	28.1
205	ABCB1	Duroc	f	4.33	370	Fenbendazole	2	31.2
205	ABCB1	Duroc	f	4.33	370	Fenbendazole	2	32.1
205	ACTB	Duroc	f	4.33	370	Fenbendazole	2	28
205	ACTB	Duroc	f	4.33	370	Fenbendazole	2	28
205	HPRT	Duroc	f	4.33	370	Fenbendazole	2	30.4
205	HPRT	Duroc	f	4.33	370	Fenbendazole	2	30.8
205	KB1A2	Duroc	f	4.33	370	Fenbendazole	2	32
205	KB1A2	Duroc	f	4.33	370	Fenbendazole	2	31.6
205	PS_yu	Duroc	f	4.33	370	Fenbendazole	2	28.4
205	PS_yu	Duroc	f	4.33	370	Fenbendazole	2	28.5
205	rpl4	Duroc	f	4.33	370	Fenbendazole	2	29.7
205	rpl4	Duroc	f	4.33	370	Fenbendazole	2	29.4
205	Shang3a29	Duroc	f	4.33	370	Fenbendazole	2	32.9
205	Shang3a29	Duroc	f	4.33	370	Fenbendazole	2	32
206	ABCB1	Hampshire	m	5.63	364	control	2	27.1
206	ABCB1	Hampshire	m	5.63	364	control	2	27.1
206	ACTB	Hampshire	m	5.63	364	control	2	23.8
206	ACTB	Hampshire	m	5.63	364	control	2	23.8
206	HPRT	Hampshire	m	5.63	364	control	2	25.4
206	HPRT	Hampshire	m	5.63	364	control	2	25.7
206	KB1A2	Hampshire	m	5.63	364	control	2	25.8
206	KB1A2	Hampshire	m	5.63	364	control	2	25.9
206	Koj1e2	Hampshire	m	5.63	364	control	2	21.8
206	Koj1e2	Hampshire	m	5.63	364	control	2	22.2
206	rpl4	Hampshire	m	5.63	364	control	2	24.8
206	rpl4	Hampshire	m	5.63	364	control	2	24.6
206	Shang3a22	Hampshire	m	5.63	364	control	2	21
206	Shang3a22	Hampshire	m	5.63	364	control	2	21.1
206	Shang3a29	Hampshire	m	5.63	364	control	2	25.2
206	Shang3a29	Hampshire	m	5.63	364	control	2	25.8
206	TBP	Hampshire	m	5.63	364	control	2	28.1
206	TBP	Hampshire	m	5.63	364	control	2	29.1
207	ABCB1	Duroc	f	7.43	366	control	2	27.8
207	ABCB1	Duroc	f	7.43	366	control	2	28.7
207	ACTB	Duroc	f	7.43	366	control	2	23.7
207	ACTB	Duroc	f	7.43	366	control	2	23.9
207	HPRT	Duroc	f	7.43	366	control	2	25
207	HPRT	Duroc	f	7.43	366	control	2	25.6
207	KB1A2	Duroc	f	7.43	366	control	2	25.9
207	KB1A2	Duroc	f	7.43	366	control	2	26.1
207	Koj1e2	Duroc	f	7.43	366	control	2	21.3
207	Koj1e2	Duroc	f	7.43	366	control	2	22
207	PS_yu	Duroc	f	7.43	366	control	2	25.5
207	PS_yu	Duroc	f	7.43	366	control	2	25.9
207	rpl4	Duroc	f	7.43	366	control	2	24.6
207	rpl4	Duroc	f	7.43	366	control	2	24.8
207	Shang3a22	Duroc	f	7.43	366	control	2	20.1
207	Shang3a22	Duroc	f	7.43	366	control	2	20.5
207	Shang3a29	Duroc	f	7.43	366	control	2	24.4
207	Shang3a29	Duroc	f	7.43	366	control	2	25.1
207	TBP	Duroc	f	7.43	366	control	2	27.2
207	TBP	Duroc	f	7.43	366	control	2	27.8
208	ABCB1	Duroc	m	4.97	365	Flunixin	2	27.1
208	ABCB1	Duroc	m	4.97	365	Flunixin	2	27.2
208	ACTB	Duroc	m	4.97	365	Flunixin	2	24.7
208	ACTB	Duroc	m	4.97	365	Flunixin	2	24.6
208	HPRT	Duroc	m	4.97	365	Flunixin	2	25.9
208	HPRT	Duroc	m	4.97	365	Flunixin	2	26.2
208	KB1A2	Duroc	m	4.97	365	Flunixin	2	25.8
208	KB1A2	Duroc	m	4.97	365	Flunixin	2	25.9
208	Koj1e2	Duroc	m	4.97	365	Flunixin	2	22.1
208	Koj1e2	Duroc	m	4.97	365	Flunixin	2	22.7
208	rpl4	Duroc	m	4.97	365	Flunixin	2	25.3
208	rpl4	Duroc	m	4.97	365	Flunixin	2	25.1
208	Shang3a29	Duroc	m	4.97	365	Flunixin	2	25
208	Shang3a29	Duroc	m	4.97	365	Flunixin	2	25.4
209	ABCB1	Landrace	f	5.93	363	Flunixin	2	28.1
209	ABCB1	Landrace	f	5.93	363	Flunixin	2	28.1
209	ACTB	Landrace	f	5.93	363	Flunixin	2	25.2
209	ACTB	Landrace	f	5.93	363	Flunixin	2	25.1
209	HPRT	Landrace	f	5.93	363	Flunixin	2	27.5
209	HPRT	Landrace	f	5.93	363	Flunixin	2	27.2
209	KB1A2	Landrace	f	5.93	363	Flunixin	2	27.6
209	KB1A2	Landrace	f	5.93	363	Flunixin	2	27.2
209	Koj1e2	Landrace	f	5.93	363	Flunixin	2	23.1
209	Koj1e2	Landrace	f	5.93	363	Flunixin	2	23.4
209	PS_yu	Landrace	f	5.93	363	Flunixin	2	28.3
209	PS_yu	Landrace	f	5.93	363	Flunixin	2	28
209	rpl4	Landrace	f	5.93	363	Flunixin	2	25.5
209	rpl4	Landrace	f	5.93	363	Flunixin	2	25.6
209	Shang3a22	Landrace	f	5.93	363	Flunixin	2	22.2
209	Shang3a22	Landrace	f	5.93	363	Flunixin	2	22.1
209	Shang3a29	Landrace	f	5.93	363	Flunixin	2	26.6
209	Shang3a29	Landrace	f	5.93	363	Flunixin	2	26.3
209	TBP	Landrace	f	5.93	363	Flunixin	2	29.2
209	TBP	Landrace	f	5.93	363	Flunixin	2	29.2
210	ABCB1	Duroc	f	8.13	361	Flunixin	2	26.9
210	ABCB1	Duroc	f	8.13	361	Flunixin	2	26.9
210	ACTB	Duroc	f	8.13	361	Flunixin	2	24.3
210	ACTB	Duroc	f	8.13	361	Flunixin	2	24.8
210	HPRT	Duroc	f	8.13	361	Flunixin	2	27.2
210	HPRT	Duroc	f	8.13	361	Flunixin	2	26.3
210	KB1A2	Duroc	f	8.13	361	Flunixin	2	27.6
210	KB1A2	Duroc	f	8.13	361	Flunixin	2	27.6
210	PS_yu	Duroc	f	8.13	361	Flunixin	2	24.2
210	PS_yu	Duroc	f	8.13	361	Flunixin	2	23.9
210	rpl4	Duroc	f	8.13	361	Flunixin	2	25.8
210	rpl4	Duroc	f	8.13	361	Flunixin	2	25.8
210	Shang3a22	Duroc	f	8.13	361	Flunixin	2	22.4
210	Shang3a22	Duroc	f	8.13	361	Flunixin	2	22.4
210	Shang3a29	Duroc	f	8.13	361	Flunixin	2	26.3
210	Shang3a29	Duroc	f	8.13	361	Flunixin	2	27
210	TBP	Duroc	f	8.13	361	Flunixin	2	28.8
210	TBP	Duroc	f	8.13	361	Flunixin	2	28.3
213	ABCB1	Duroc	f	4.58	361	control	2	27.7
213	ABCB1	Duroc	f	4.58	361	control	2	27.7
213	ACTB	Duroc	f	4.58	361	control	2	24.7
213	ACTB	Duroc	f	4.58	361	control	2	24.6
213	HPRT	Duroc	f	4.58	361	control	2	25.4
213	HPRT	Duroc	f	4.58	361	control	2	25.2
213	KB1A2	Duroc	f	4.58	361	control	2	26.8
213	KB1A2	Duroc	f	4.58	361	control	2	27
213	Koj1e2	Duroc	f	4.58	361	control	2	23.3
213	Koj1e2	Duroc	f	4.58	361	control	2	23.9
213	PS_yu	Duroc	f	4.58	361	control	2	26.6
213	PS_yu	Duroc	f	4.58	361	control	2	26.2
213	rpl4	Duroc	f	4.58	361	control	2	24.3
213	rpl4	Duroc	f	4.58	361	control	2	24.6
213	Shang3a22	Duroc	f	4.58	361	control	2	23.1
213	Shang3a22	Duroc	f	4.58	361	control	2	22.6
213	Shang3a29	Duroc	f	4.58	361	control	2	26.3
213	Shang3a29	Duroc	f	4.58	361	control	2	26.2
213	TBP	Duroc	f	4.58	361	control	2	28.6
213	TBP	Duroc	f	4.58	361	control	2	28.8
214	ABCB1	Duroc	m	7.04	370	control	2	27.7
214	ABCB1	Duroc	m	7.04	370	control	2	27.6
214	ACTB	Duroc	m	7.04	370	control	2	24.3
214	ACTB	Duroc	m	7.04	370	control	2	24.2
214	HPRT	Duroc	m	7.04	370	control	2	25.7
214	HPRT	Duroc	m	7.04	370	control	2	25.4
214	KB1A2	Duroc	m	7.04	370	control	2	25.4
214	KB1A2	Duroc	m	7.04	370	control	2	25.6
214	Koj1e2	Duroc	m	7.04	370	control	2	23.3
214	Koj1e2	Duroc	m	7.04	370	control	2	23.4
214	PS_yu	Duroc	m	7.04	370	control	2	26.5
214	PS_yu	Duroc	m	7.04	370	control	2	26.4
214	rpl4	Duroc	m	7.04	370	control	2	24.9
214	rpl4	Duroc	m	7.04	370	control	2	25
214	Shang3a22	Duroc	m	7.04	370	control	2	21.8
214	Shang3a22	Duroc	m	7.04	370	control	2	21.6
214	Shang3a29	Duroc	m	7.04	370	control	2	25.8
214	Shang3a29	Duroc	m	7.04	370	control	2	25.6
214	TBP	Duroc	m	7.04	370	control	2	29.7
214	TBP	Duroc	m	7.04	370	control	2	28.8
215	ABCB1	Duroc	f	7.08	366	Flunixin	2	25.2
215	ABCB1	Duroc	f	7.08	366	Flunixin	2	25.7
215	ACTB	Duroc	f	7.08	366	Flunixin	2	23.6
215	ACTB	Duroc	f	7.08	366	Flunixin	2	23.4
215	HPRT	Duroc	f	7.08	366	Flunixin	2	25.2
215	HPRT	Duroc	f	7.08	366	Flunixin	2	24.9
215	KB1A2	Duroc	f	7.08	366	Flunixin	2	30.7
215	KB1A2	Duroc	f	7.08	366	Flunixin	2	30.9
215	PS_yu	Duroc	f	7.08	366	Flunixin	2	24.3
215	PS_yu	Duroc	f	7.08	366	Flunixin	2	24.1
215	rpl4	Duroc	f	7.08	366	Flunixin	2	24
215	rpl4	Duroc	f	7.08	366	Flunixin	2	24.2
215	Shang3a22	Duroc	f	7.08	366	Flunixin	2	23.9
215	Shang3a22	Duroc	f	7.08	366	Flunixin	2	23.6
215	Shang3a29	Duroc	f	7.08	366	Flunixin	2	26.6
215	Shang3a29	Duroc	f	7.08	366	Flunixin	2	26.4
215	TBP	Duroc	f	7.08	366	Flunixin	2	28
215	TBP	Duroc	f	7.08	366	Flunixin	2	27.9
216	ABCB1	Landrace	f	7.68	363	control	2	27.1
216	ABCB1	Landrace	f	7.68	363	control	2	27.4
216	ACTB	Landrace	f	7.68	363	control	2	24
216	ACTB	Landrace	f	7.68	363	control	2	24.1
216	HPRT	Landrace	f	7.68	363	control	2	25.2
216	HPRT	Landrace	f	7.68	363	control	2	25.4
216	KB1A2	Landrace	f	7.68	363	control	2	26.1
216	KB1A2	Landrace	f	7.68	363	control	2	26.3
216	PS_yu	Landrace	f	7.68	363	control	2	27.1
216	PS_yu	Landrace	f	7.68	363	control	2	27.5
216	rpl4	Landrace	f	7.68	363	control	2	24.4
216	rpl4	Landrace	f	7.68	363	control	2	24.1
216	Shang3a22	Landrace	f	7.68	363	control	2	22.5
216	Shang3a22	Landrace	f	7.68	363	control	2	22.6
216	Shang3a29	Landrace	f	7.68	363	control	2	26.1
216	Shang3a29	Landrace	f	7.68	363	control	2	26.6
216	TBP	Landrace	f	7.68	363	control	2	28.7
216	TBP	Landrace	f	7.68	363	control	2	29.1
219	ABCB1	Duroc	f	4.1	370	Flunixin	2	26.4
219	ABCB1	Duroc	f	4.1	370	Flunixin	2	26.6
219	ACTB	Duroc	f	4.1	370	Flunixin	2	23.8
219	ACTB	Duroc	f	4.1	370	Flunixin	2	23.9
219	HPRT	Duroc	f	4.1	370	Flunixin	2	24.8
219	HPRT	Duroc	f	4.1	370	Flunixin	2	25.1
219	KB1A2	Duroc	f	4.1	370	Flunixin	2	25.5
219	KB1A2	Duroc	f	4.1	370	Flunixin	2	26.1
219	Koj1e2	Duroc	f	4.1	370	Flunixin	2	21.9
219	Koj1e2	Duroc	f	4.1	370	Flunixin	2	22.3
219	PS_yu	Duroc	f	4.1	370	Flunixin	2	27
219	PS_yu	Duroc	f	4.1	370	Flunixin	2	26.8
219	rpl4	Duroc	f	4.1	370	Flunixin	2	24.1
219	rpl4	Duroc	f	4.1	370	Flunixin	2	24.7
219	Shang3a22	Duroc	f	4.1	370	Flunixin	2	20.5
219	Shang3a22	Duroc	f	4.1	370	Flunixin	2	20.6
219	Shang3a29	Duroc	f	4.1	370	Flunixin	2	24.7
219	Shang3a29	Duroc	f	4.1	370	Flunixin	2	25
219	TBP	Duroc	f	4.1	370	Flunixin	2	27.7
219	TBP	Duroc	f	4.1	370	Flunixin	2	28
220	ABCB1	Landrace	m	6.33	363	control	2	26.8
220	ABCB1	Landrace	m	6.33	363	control	2	26.9
220	ACTB	Landrace	m	6.33	363	control	2	23.9
220	ACTB	Landrace	m	6.33	363	control	2	23.9
220	HPRT	Landrace	m	6.33	363	control	2	25.2
220	HPRT	Landrace	m	6.33	363	control	2	25.1
220	KB1A2	Landrace	m	6.33	363	control	2	26.8
220	KB1A2	Landrace	m	6.33	363	control	2	27.3
220	Koj1e2	Landrace	m	6.33	363	control	2	23.1
220	Koj1e2	Landrace	m	6.33	363	control	2	23.3
220	PS_yu	Landrace	m	6.33	363	control	2	27.4
220	PS_yu	Landrace	m	6.33	363	control	2	27
220	rpl4	Landrace	m	6.33	363	control	2	24.3
220	rpl4	Landrace	m	6.33	363	control	2	24.5
220	Shang3a22	Landrace	m	6.33	363	control	2	21
220	Shang3a22	Landrace	m	6.33	363	control	2	20.8
220	Shang3a29	Landrace	m	6.33	363	control	2	25.5
220	Shang3a29	Landrace	m	6.33	363	control	2	25.5
220	TBP	Landrace	m	6.33	363	control	2	28.4
220	TBP	Landrace	m	6.33	363	control	2	28
222	ABCB1	Hampshire	m	5.19	362	Flunixin	2	25.9
222	ABCB1	Hampshire	m	5.19	362	Flunixin	2	26
222	ACTB	Hampshire	m	5.19	362	Flunixin	2	23.1
222	ACTB	Hampshire	m	5.19	362	Flunixin	2	22.9
222	HPRT	Hampshire	m	5.19	362	Flunixin	2	25.4
222	HPRT	Hampshire	m	5.19	362	Flunixin	2	25.7
222	KB1A2	Hampshire	m	5.19	362	Flunixin	2	28.5
222	KB1A2	Hampshire	m	5.19	362	Flunixin	2	28.7
222	Koj1e2	Hampshire	m	5.19	362	Flunixin	2	21.8
222	Koj1e2	Hampshire	m	5.19	362	Flunixin	2	21.8
222	PS_yu	Hampshire	m	5.19	362	Flunixin	2	24.1
222	PS_yu	Hampshire	m	5.19	362	Flunixin	2	24.1
222	rpl4	Hampshire	m	5.19	362	Flunixin	2	24.2
222	rpl4	Hampshire	m	5.19	362	Flunixin	2	24.3
222	Shang3a22	Hampshire	m	5.19	362	Flunixin	2	22.3
222	Shang3a22	Hampshire	m	5.19	362	Flunixin	2	22.3
222	Shang3a29	Hampshire	m	5.19	362	Flunixin	2	25.3
222	Shang3a29	Hampshire	m	5.19	362	Flunixin	2	25.7
222	TBP	Hampshire	m	5.19	362	Flunixin	2	27.1
222	TBP	Hampshire	m	5.19	362	Flunixin	2	27.6
223	ABCB1	Hampshire	m	4.94	364	Flunixin	2	27.4
223	ABCB1	Hampshire	m	4.94	364	Flunixin	2	27.6
223	ACTB	Hampshire	m	4.94	364	Flunixin	2	24.1
223	ACTB	Hampshire	m	4.94	364	Flunixin	2	24
223	HPRT	Hampshire	m	4.94	364	Flunixin	2	25.9
223	HPRT	Hampshire	m	4.94	364	Flunixin	2	25.9
223	KB1A2	Hampshire	m	4.94	364	Flunixin	2	29.4
223	KB1A2	Hampshire	m	4.94	364	Flunixin	2	29.7
223	Koj1e2	Hampshire	m	4.94	364	Flunixin	2	24
223	Koj1e2	Hampshire	m	4.94	364	Flunixin	2	24.4
223	PS_yu	Hampshire	m	4.94	364	Flunixin	2	25.7
223	PS_yu	Hampshire	m	4.94	364	Flunixin	2	25.4
223	rpl4	Hampshire	m	4.94	364	Flunixin	2	24.8
223	rpl4	Hampshire	m	4.94	364	Flunixin	2	24.5
223	Shang3a22	Hampshire	m	4.94	364	Flunixin	2	23.9
223	Shang3a22	Hampshire	m	4.94	364	Flunixin	2	23.8
223	Shang3a29	Hampshire	m	4.94	364	Flunixin	2	26.8
223	Shang3a29	Hampshire	m	4.94	364	Flunixin	2	26.6
223	TBP	Hampshire	m	4.94	364	Flunixin	2	28.9
223	TBP	Hampshire	m	4.94	364	Flunixin	2	28.4
225	ABCB1	Hampshire	f	7.89	362	Flunixin	2	27.1
225	ABCB1	Hampshire	f	7.89	362	Flunixin	2	27.3
225	ACTB	Hampshire	f	7.89	362	Flunixin	2	24
225	ACTB	Hampshire	f	7.89	362	Flunixin	2	24.3
225	HPRT	Hampshire	f	7.89	362	Flunixin	2	25.3
225	HPRT	Hampshire	f	7.89	362	Flunixin	2	25.8
225	KB1A2	Hampshire	f	7.89	362	Flunixin	2	27.6
225	KB1A2	Hampshire	f	7.89	362	Flunixin	2	28.1
225	Koj1e2	Hampshire	f	7.89	362	Flunixin	2	23.7
225	Koj1e2	Hampshire	f	7.89	362	Flunixin	2	24.3
225	PS_yu	Hampshire	f	7.89	362	Flunixin	2	25.4
225	PS_yu	Hampshire	f	7.89	362	Flunixin	2	26.2
225	rpl4	Hampshire	f	7.89	362	Flunixin	2	25
225	rpl4	Hampshire	f	7.89	362	Flunixin	2	25.8
225	Shang3a22	Hampshire	f	7.89	362	Flunixin	2	22.7
225	Shang3a22	Hampshire	f	7.89	362	Flunixin	2	23.2
225	Shang3a29	Hampshire	f	7.89	362	Flunixin	2	26.2
225	Shang3a29	Hampshire	f	7.89	362	Flunixin	2	26.6
225	TBP	Hampshire	f	7.89	362	Flunixin	2	29.3
225	TBP	Hampshire	f	7.89	362	Flunixin	2	29.3
226	ABCB1	Hampshire	m	6.06	364	control	2	27.7
226	ABCB1	Hampshire	m	6.06	364	control	2	27.6
226	ACTB	Hampshire	m	6.06	364	control	2	24.3
226	ACTB	Hampshire	m	6.06	364	control	2	24.2
226	HPRT	Hampshire	m	6.06	364	control	2	25.6
226	HPRT	Hampshire	m	6.06	364	control	2	26.1
226	KB1A2	Hampshire	m	6.06	364	control	2	26.7
226	KB1A2	Hampshire	m	6.06	364	control	2	27.1
226	Koj1e2	Hampshire	m	6.06	364	control	2	24
226	Koj1e2	Hampshire	m	6.06	364	control	2	24.4
226	PS_yu	Hampshire	m	6.06	364	control	2	28.4
226	PS_yu	Hampshire	m	6.06	364	control	2	28.5
226	rpl4	Hampshire	m	6.06	364	control	2	24.3
226	rpl4	Hampshire	m	6.06	364	control	2	24.4
226	Shang3a22	Hampshire	m	6.06	364	control	2	22.1
226	Shang3a22	Hampshire	m	6.06	364	control	2	22.3
226	Shang3a29	Hampshire	m	6.06	364	control	2	26.7
226	Shang3a29	Hampshire	m	6.06	364	control	2	27
226	TBP	Hampshire	m	6.06	364	control	2	28.8
226	TBP	Hampshire	m	6.06	364	control	2	28.9
228	ABCB1	Duroc	f	4.52	365	Flunixin	2	28.9
228	ABCB1	Duroc	f	4.52	365	Flunixin	2	29
228	ACTB	Duroc	f	4.52	365	Flunixin	2	25.7
228	ACTB	Duroc	f	4.52	365	Flunixin	2	26.2
228	HPRT	Duroc	f	4.52	365	Flunixin	2	25.9
228	HPRT	Duroc	f	4.52	365	Flunixin	2	26.6
228	KB1A2	Duroc	f	4.52	365	Flunixin	2	27.7
228	KB1A2	Duroc	f	4.52	365	Flunixin	2	28.1
228	Koj1e2	Duroc	f	4.52	365	Flunixin	2	24
228	Koj1e2	Duroc	f	4.52	365	Flunixin	2	24.8
228	PS_yu	Duroc	f	4.52	365	Flunixin	2	28.5
228	PS_yu	Duroc	f	4.52	365	Flunixin	2	28.6
228	Shang3a22	Duroc	f	4.52	365	Flunixin	2	21.1
228	Shang3a22	Duroc	f	4.52	365	Flunixin	2	22.1
228	Shang3a29	Duroc	f	4.52	365	Flunixin	2	27
228	Shang3a29	Duroc	f	4.52	365	Flunixin	2	27.7
229	ABCB1	Landrace	m	5.4	363	Fenbendazole	2	26.9
229	ABCB1	Landrace	m	5.4	363	Fenbendazole	2	27.1
229	ACTB	Landrace	m	5.4	363	Fenbendazole	2	23.9
229	ACTB	Landrace	m	5.4	363	Fenbendazole	2	24
229	HPRT	Landrace	m	5.4	363	Fenbendazole	2	25.8
229	HPRT	Landrace	m	5.4	363	Fenbendazole	2	26.4
229	KB1A2	Landrace	m	5.4	363	Fenbendazole	2	26.7
229	KB1A2	Landrace	m	5.4	363	Fenbendazole	2	26.9
229	Koj1e2	Landrace	m	5.4	363	Fenbendazole	2	22.7
229	Koj1e2	Landrace	m	5.4	363	Fenbendazole	2	23.4
229	PS_yu	Landrace	m	5.4	363	Fenbendazole	2	24.6
229	PS_yu	Landrace	m	5.4	363	Fenbendazole	2	24.5
229	rpl4	Landrace	m	5.4	363	Fenbendazole	2	25.2
229	rpl4	Landrace	m	5.4	363	Fenbendazole	2	25
229	Shang3a22	Landrace	m	5.4	363	Fenbendazole	2	22.5
229	Shang3a22	Landrace	m	5.4	363	Fenbendazole	2	22.3
229	Shang3a29	Landrace	m	5.4	363	Fenbendazole	2	26.7
229	Shang3a29	Landrace	m	5.4	363	Fenbendazole	2	26.6
229	TBP	Landrace	m	5.4	363	Fenbendazole	2	28.1
229	TBP	Landrace	m	5.4	363	Fenbendazole	2	28.1
230	ABCB1	Duroc	m	5.36	365	control	2	27.7
230	ABCB1	Duroc	m	5.36	365	control	2	27.7
230	ACTB	Duroc	m	5.36	365	control	2	24.4
230	ACTB	Duroc	m	5.36	365	control	2	24.4
230	HPRT	Duroc	m	5.36	365	control	2	26.2
230	HPRT	Duroc	m	5.36	365	control	2	26.1
230	KB1A2	Duroc	m	5.36	365	control	2	25.9
230	KB1A2	Duroc	m	5.36	365	control	2	26.4
230	Koj1e2	Duroc	m	5.36	365	control	2	23
230	Koj1e2	Duroc	m	5.36	365	control	2	23.8
230	PS_yu	Duroc	m	5.36	365	control	2	26.2
230	PS_yu	Duroc	m	5.36	365	control	2	26.1
230	rpl4	Duroc	m	5.36	365	control	2	25.6
230	rpl4	Duroc	m	5.36	365	control	2	25.7
230	Shang3a22	Duroc	m	5.36	365	control	2	22
230	Shang3a22	Duroc	m	5.36	365	control	2	22.4
230	Shang3a29	Duroc	m	5.36	365	control	2	26.4
230	Shang3a29	Duroc	m	5.36	365	control	2	26
230	TBP	Duroc	m	5.36	365	control	2	28.8
230	TBP	Duroc	m	5.36	365	control	2	29.4
231	ABCB1	Duroc	m	6.23	370	Flunixin	2	26.1
231	ABCB1	Duroc	m	6.23	370	Flunixin	2	26.5
231	ACTB	Duroc	m	6.23	370	Flunixin	2	24.2
231	ACTB	Duroc	m	6.23	370	Flunixin	2	24.4
231	HPRT	Duroc	m	6.23	370	Flunixin	2	25.3
231	HPRT	Duroc	m	6.23	370	Flunixin	2	25.8
231	KB1A2	Duroc	m	6.23	370	Flunixin	2	27.5
231	KB1A2	Duroc	m	6.23	370	Flunixin	2	27.6
231	PS_yu	Duroc	m	6.23	370	Flunixin	2	24
231	PS_yu	Duroc	m	6.23	370	Flunixin	2	24.2
231	rpl4	Duroc	m	6.23	370	Flunixin	2	25.1
231	rpl4	Duroc	m	6.23	370	Flunixin	2	24.6
231	Shang3a22	Duroc	m	6.23	370	Flunixin	2	22.7
231	Shang3a22	Duroc	m	6.23	370	Flunixin	2	23.4
231	Shang3a29	Duroc	m	6.23	370	Flunixin	2	26.1
231	Shang3a29	Duroc	m	6.23	370	Flunixin	2	26.7
231	TBP	Duroc	m	6.23	370	Flunixin	2	27.8
231	TBP	Duroc	m	6.23	370	Flunixin	2	28
232	ABCB1	Landrace	m	6.89	363	Flunixin	2	27.5
232	ABCB1	Landrace	m	6.89	363	Flunixin	2	27.5
232	ACTB	Landrace	m	6.89	363	Flunixin	2	24.7
232	ACTB	Landrace	m	6.89	363	Flunixin	2	24.7
232	HPRT	Landrace	m	6.89	363	Flunixin	2	26.8
232	HPRT	Landrace	m	6.89	363	Flunixin	2	27.7
232	KB1A2	Landrace	m	6.89	363	Flunixin	2	27.2
232	KB1A2	Landrace	m	6.89	363	Flunixin	2	27.7
232	Koj1e2	Landrace	m	6.89	363	Flunixin	2	22.4
232	Koj1e2	Landrace	m	6.89	363	Flunixin	2	23.2
232	PS_yu	Landrace	m	6.89	363	Flunixin	2	24.7
232	PS_yu	Landrace	m	6.89	363	Flunixin	2	24.7
232	rpl4	Landrace	m	6.89	363	Flunixin	2	25.01
232	rpl4	Landrace	m	6.89	363	Flunixin	2	25.03
232	Shang3a22	Landrace	m	6.89	363	Flunixin	2	23.4
232	Shang3a22	Landrace	m	6.89	363	Flunixin	2	23.3
232	Shang3a29	Landrace	m	6.89	363	Flunixin	2	26.4
232	Shang3a29	Landrace	m	6.89	363	Flunixin	2	26.6
232	TBP	Landrace	m	6.89	363	Flunixin	2	28.7
232	TBP	Landrace	m	6.89	363	Flunixin	2	28.9
233	ABCB1	Duroc	m	4.01	370	Fenbendazole	2	27
233	ABCB1	Duroc	m	4.01	370	Fenbendazole	2	27.3
233	ACTB	Duroc	m	4.01	370	Fenbendazole	2	23.9
233	ACTB	Duroc	m	4.01	370	Fenbendazole	2	24.1
233	HPRT	Duroc	m	4.01	370	Fenbendazole	2	27
233	HPRT	Duroc	m	4.01	370	Fenbendazole	2	28
233	KB1A2	Duroc	m	4.01	370	Fenbendazole	2	27.6
233	KB1A2	Duroc	m	4.01	370	Fenbendazole	2	27.9
233	Koj1e2	Duroc	m	4.01	370	Fenbendazole	2	22.7
233	Koj1e2	Duroc	m	4.01	370	Fenbendazole	2	23.3
233	PS_yu	Duroc	m	4.01	370	Fenbendazole	2	25.7
233	PS_yu	Duroc	m	4.01	370	Fenbendazole	2	25.8
233	rpl4	Duroc	m	4.01	370	Fenbendazole	2	25.6
233	rpl4	Duroc	m	4.01	370	Fenbendazole	2	25.1
233	Shang3a22	Duroc	m	4.01	370	Fenbendazole	2	22.1
233	Shang3a22	Duroc	m	4.01	370	Fenbendazole	2	22.3
233	Shang3a29	Duroc	m	4.01	370	Fenbendazole	2	26.3
233	Shang3a29	Duroc	m	4.01	370	Fenbendazole	2	26.7
233	TBP	Duroc	m	4.01	370	Fenbendazole	2	29.1
233	TBP	Duroc	m	4.01	370	Fenbendazole	2	28.6
234	ABCB1	Duroc	m	5.63	365	Flunixin	2	27.4
234	ABCB1	Duroc	m	5.63	365	Flunixin	2	28
234	ACTB	Duroc	m	5.63	365	Flunixin	2	24.9
234	ACTB	Duroc	m	5.63	365	Flunixin	2	24.9
234	HPRT	Duroc	m	5.63	365	Flunixin	2	25.7
234	HPRT	Duroc	m	5.63	365	Flunixin	2	26.3
234	KB1A2	Duroc	m	5.63	365	Flunixin	2	27.2
234	KB1A2	Duroc	m	5.63	365	Flunixin	2	27.6
234	PS_yu	Duroc	m	5.63	365	Flunixin	2	27.3
234	PS_yu	Duroc	m	5.63	365	Flunixin	2	28.1
234	rpl4	Duroc	m	5.63	365	Flunixin	2	25.5
234	rpl4	Duroc	m	5.63	365	Flunixin	2	24.9
234	Shang3a22	Duroc	m	5.63	365	Flunixin	2	21.5
234	Shang3a22	Duroc	m	5.63	365	Flunixin	2	21.8
234	Shang3a29	Duroc	m	5.63	365	Flunixin	2	26.1
234	Shang3a29	Duroc	m	5.63	365	Flunixin	2	26.8
234	TBP	Duroc	m	5.63	365	Flunixin	2	28.5
234	TBP	Duroc	m	5.63	365	Flunixin	2	29.5
235	ABCB1	Duroc	m	7.51	361	Fenbendazole	2	26.1
235	ABCB1	Duroc	m	7.51	361	Fenbendazole	2	26.6
235	ACTB	Duroc	m	7.51	361	Fenbendazole	2	24.3
235	ACTB	Duroc	m	7.51	361	Fenbendazole	2	24.2
235	HPRT	Duroc	m	7.51	361	Fenbendazole	2	25.2
235	HPRT	Duroc	m	7.51	361	Fenbendazole	2	25.3
235	KB1A2	Duroc	m	7.51	361	Fenbendazole	2	27.5
235	KB1A2	Duroc	m	7.51	361	Fenbendazole	2	27.7
235	Koj1e2	Duroc	m	7.51	361	Fenbendazole	2	22.3
235	Koj1e2	Duroc	m	7.51	361	Fenbendazole	2	22.3
235	PS_yu	Duroc	m	7.51	361	Fenbendazole	2	24.1
235	PS_yu	Duroc	m	7.51	361	Fenbendazole	2	24.2
235	rpl4	Duroc	m	7.51	361	Fenbendazole	2	24.7
235	rpl4	Duroc	m	7.51	361	Fenbendazole	2	24.5
235	Shang3a22	Duroc	m	7.51	361	Fenbendazole	2	21.8
235	Shang3a22	Duroc	m	7.51	361	Fenbendazole	2	21.7
235	Shang3a29	Duroc	m	7.51	361	Fenbendazole	2	26.7
235	Shang3a29	Duroc	m	7.51	361	Fenbendazole	2	26
235	TBP	Duroc	m	7.51	361	Fenbendazole	2	28.4
235	TBP	Duroc	m	7.51	361	Fenbendazole	2	28.5
237	ABCB1	Hampshire	m	4.63	364	Flunixin	2	26.8
237	ABCB1	Hampshire	m	4.63	364	Flunixin	2	26.8
237	ACTB	Hampshire	m	4.63	364	Flunixin	2	23.8
237	ACTB	Hampshire	m	4.63	364	Flunixin	2	23.8
237	HPRT	Hampshire	m	4.63	364	Flunixin	2	25.7
237	HPRT	Hampshire	m	4.63	364	Flunixin	2	25.6
237	KB1A2	Hampshire	m	4.63	364	Flunixin	2	26
237	KB1A2	Hampshire	m	4.63	364	Flunixin	2	26.4
237	Koj1e2	Hampshire	m	4.63	364	Flunixin	2	22.9
237	Koj1e2	Hampshire	m	4.63	364	Flunixin	2	23.6
237	PS_yu	Hampshire	m	4.63	364	Flunixin	2	26
237	PS_yu	Hampshire	m	4.63	364	Flunixin	2	26.2
237	rpl4	Hampshire	m	4.63	364	Flunixin	2	25
237	rpl4	Hampshire	m	4.63	364	Flunixin	2	25
237	Shang3a22	Hampshire	m	4.63	364	Flunixin	2	21.8
237	Shang3a22	Hampshire	m	4.63	364	Flunixin	2	21.9
237	Shang3a29	Hampshire	m	4.63	364	Flunixin	2	26.2
237	Shang3a29	Hampshire	m	4.63	364	Flunixin	2	25.9
237	TBP	Hampshire	m	4.63	364	Flunixin	2	28.7
237	TBP	Hampshire	m	4.63	364	Flunixin	2	28.4
238	ABCB1	Duroc	f	8.06	361	Flunixin	2	27
238	ABCB1	Duroc	f	8.06	361	Flunixin	2	27.1
238	ACTB	Duroc	f	8.06	361	Flunixin	2	24.5
238	ACTB	Duroc	f	8.06	361	Flunixin	2	24.4
238	HPRT	Duroc	f	8.06	361	Flunixin	2	25.8
238	HPRT	Duroc	f	8.06	361	Flunixin	2	25.6
238	KB1A2	Duroc	f	8.06	361	Flunixin	2	26.3
238	KB1A2	Duroc	f	8.06	361	Flunixin	2	26.6
238	Koj1e2	Duroc	f	8.06	361	Flunixin	2	22.6
238	Koj1e2	Duroc	f	8.06	361	Flunixin	2	23
238	PS_yu	Duroc	f	8.06	361	Flunixin	2	24.4
238	PS_yu	Duroc	f	8.06	361	Flunixin	2	24.8
238	rpl4	Duroc	f	8.06	361	Flunixin	2	25.6
238	rpl4	Duroc	f	8.06	361	Flunixin	2	25.4
238	Shang3a22	Duroc	f	8.06	361	Flunixin	2	22.4
238	Shang3a22	Duroc	f	8.06	361	Flunixin	2	22.6
238	Shang3a29	Duroc	f	8.06	361	Flunixin	2	27.3
238	Shang3a29	Duroc	f	8.06	361	Flunixin	2	27.2
238	TBP	Duroc	f	8.06	361	Flunixin	2	28.9
238	TBP	Duroc	f	8.06	361	Flunixin	2	28.3
239	ABCB1	Duroc	m	5.17	361	Flunixin	2	29.3
239	ABCB1	Duroc	m	5.17	361	Flunixin	2	29.4
239	ACTB	Duroc	m	5.17	361	Flunixin	2	25.1
239	ACTB	Duroc	m	5.17	361	Flunixin	2	25.3
239	HPRT	Duroc	m	5.17	361	Flunixin	2	28.5
239	HPRT	Duroc	m	5.17	361	Flunixin	2	28.8
239	KB1A2	Duroc	m	5.17	361	Flunixin	2	31
239	KB1A2	Duroc	m	5.17	361	Flunixin	2	29.3
239	Koj1e2	Duroc	m	5.17	361	Flunixin	2	26.2
239	Koj1e2	Duroc	m	5.17	361	Flunixin	2	26.7
239	PS_yu	Duroc	m	5.17	361	Flunixin	2	27.7
239	PS_yu	Duroc	m	5.17	361	Flunixin	2	28
239	rpl4	Duroc	m	5.17	361	Flunixin	2	27.5
239	rpl4	Duroc	m	5.17	361	Flunixin	2	27.6
239	Shang3a22	Duroc	m	5.17	361	Flunixin	2	25.4
239	Shang3a22	Duroc	m	5.17	361	Flunixin	2	25.7
239	Shang3a29	Duroc	m	5.17	361	Flunixin	2	31
239	Shang3a29	Duroc	m	5.17	361	Flunixin	2	31.3
239	TBP	Duroc	m	5.17	361	Flunixin	2	30.6
239	TBP	Duroc	m	5.17	361	Flunixin	2	30.9
251	ABCB1	Duroc	m	9	40	Fenbendazole	3	26.56
251	ABCB1	Duroc	m	9	40	Fenbendazole	3	26.78
251	ACTB	Duroc	m	9	40	Fenbendazole	3	22.05
251	ACTB	Duroc	m	9	40	Fenbendazole	3	22.26
251	HPRT	Duroc	m	9	40	Fenbendazole	3	25.69
251	HPRT	Duroc	m	9	40	Fenbendazole	3	25.84
251	KB1A2	Duroc	m	9	40	Fenbendazole	3	27.72
251	KB1A2	Duroc	m	9	40	Fenbendazole	3	27.6
251	Koj1e2	Duroc	m	9	40	Fenbendazole	3	23.24
251	Koj1e2	Duroc	m	9	40	Fenbendazole	3	23.21
251	PS_yu	Duroc	m	9	40	Fenbendazole	3	25.95
251	PS_yu	Duroc	m	9	40	Fenbendazole	3	25.02
251	rpl4	Duroc	m	9	40	Fenbendazole	3	23.03
251	rpl4	Duroc	m	9	40	Fenbendazole	3	22.69
251	Shang3a22	Duroc	m	9	40	Fenbendazole	3	20.09
251	Shang3a22	Duroc	m	9	40	Fenbendazole	3	19.8
251	Shang3a29	Duroc	m	9	40	Fenbendazole	3	29.69
251	Shang3a29	Duroc	m	9	40	Fenbendazole	3	29.84
251	TBP	Duroc	m	9	40	Fenbendazole	3	28.04
251	TBP	Duroc	m	9	40	Fenbendazole	3	28.59
252	ABCB1	Landrace	f	7.48	28	Flunixin	3	26.44
252	ABCB1	Landrace	f	7.48	28	Flunixin	3	26.46
252	ACTB	Landrace	f	7.48	28	Flunixin	3	22.55
252	ACTB	Landrace	f	7.48	28	Flunixin	3	22.52
252	HPRT	Landrace	f	7.48	28	Flunixin	3	25.57
252	HPRT	Landrace	f	7.48	28	Flunixin	3	25.63
252	KB1A2	Landrace	f	7.48	28	Flunixin	3	25.15
252	KB1A2	Landrace	f	7.48	28	Flunixin	3	24.63
252	Koj1e2	Landrace	f	7.48	28	Flunixin	3	22.28
252	Koj1e2	Landrace	f	7.48	28	Flunixin	3	21.8
252	PS_yu	Landrace	f	7.48	28	Flunixin	3	24.91
252	PS_yu	Landrace	f	7.48	28	Flunixin	3	24.69
252	rpl4	Landrace	f	7.48	28	Flunixin	3	23.08
252	rpl4	Landrace	f	7.48	28	Flunixin	3	22.97
252	Shang3a22	Landrace	f	7.48	28	Flunixin	3	20.81
252	Shang3a22	Landrace	f	7.48	28	Flunixin	3	20.08
252	Shang3a29	Landrace	f	7.48	28	Flunixin	3	28.42
252	Shang3a29	Landrace	f	7.48	28	Flunixin	3	27.69
252	TBP	Landrace	f	7.48	28	Flunixin	3	28.9
252	TBP	Landrace	f	7.48	28	Flunixin	3	28.02
253	ABCB1	Hampshire	f	7.19	39	Flunixin	3	25.95
253	ABCB1	Hampshire	f	7.19	39	Flunixin	3	26.07
253	ACTB	Hampshire	f	7.19	39	Flunixin	3	21.85
253	ACTB	Hampshire	f	7.19	39	Flunixin	3	22.44
253	HPRT	Hampshire	f	7.19	39	Flunixin	3	24.54
253	HPRT	Hampshire	f	7.19	39	Flunixin	3	25.23
253	KB1A2	Hampshire	f	7.19	39	Flunixin	3	25.35
253	KB1A2	Hampshire	f	7.19	39	Flunixin	3	26.03
253	Koj1e2	Hampshire	f	7.19	39	Flunixin	3	22.55
253	Koj1e2	Hampshire	f	7.19	39	Flunixin	3	22.31
253	PS_yu	Hampshire	f	7.19	39	Flunixin	3	25.63
253	PS_yu	Hampshire	f	7.19	39	Flunixin	3	26.13
253	rpl4	Hampshire	f	7.19	39	Flunixin	3	21.86
253	rpl4	Hampshire	f	7.19	39	Flunixin	3	23.05
253	Shang3a22	Hampshire	f	7.19	39	Flunixin	3	20.74
253	Shang3a22	Hampshire	f	7.19	39	Flunixin	3	20.48
253	Shang3a29	Hampshire	f	7.19	39	Flunixin	3	27.88
253	Shang3a29	Hampshire	f	7.19	39	Flunixin	3	28.27
253	TBP	Hampshire	f	7.19	39	Flunixin	3	27.78
253	TBP	Hampshire	f	7.19	39	Flunixin	3	28.2
254	ABCB1	Yorkshire	m	6.13	27	control	3	26.64
254	ABCB1	Yorkshire	m	6.13	27	control	3	26.55
254	ACTB	Yorkshire	m	6.13	27	control	3	22.5
254	ACTB	Yorkshire	m	6.13	27	control	3	22.39
254	HPRT	Yorkshire	m	6.13	27	control	3	25.45
254	HPRT	Yorkshire	m	6.13	27	control	3	26.26
254	KB1A2	Yorkshire	m	6.13	27	control	3	26.39
254	KB1A2	Yorkshire	m	6.13	27	control	3	25.61
254	Koj1e2	Yorkshire	m	6.13	27	control	3	23.64
254	Koj1e2	Yorkshire	m	6.13	27	control	3	23.35
254	PS_yu	Yorkshire	m	6.13	27	control	3	25.93
254	PS_yu	Yorkshire	m	6.13	27	control	3	25.88
254	rpl4	Yorkshire	m	6.13	27	control	3	23.36
254	rpl4	Yorkshire	m	6.13	27	control	3	23.16
254	Shang3a22	Yorkshire	m	6.13	27	control	3	20.83
254	Shang3a22	Yorkshire	m	6.13	27	control	3	20.2
254	Shang3a29	Yorkshire	m	6.13	27	control	3	29.16
254	Shang3a29	Yorkshire	m	6.13	27	control	3	28.75
254	TBP	Yorkshire	m	6.13	27	control	3	27.94
254	TBP	Yorkshire	m	6.13	27	control	3	27.87
256	ABCB1	Duroc	f	7.92	40	Flunixin	3	26.44
256	ABCB1	Duroc	f	7.92	40	Flunixin	3	26.69
256	ACTB	Duroc	f	7.92	40	Flunixin	3	21.74
256	ACTB	Duroc	f	7.92	40	Flunixin	3	21.79
256	HPRT	Duroc	f	7.92	40	Flunixin	3	25.18
256	HPRT	Duroc	f	7.92	40	Flunixin	3	25.48
256	KB1A2	Duroc	f	7.92	40	Flunixin	3	24.7
256	KB1A2	Duroc	f	7.92	40	Flunixin	3	24.67
256	Koj1e2	Duroc	f	7.92	40	Flunixin	3	21.95
256	Koj1e2	Duroc	f	7.92	40	Flunixin	3	21.95
256	PS_yu	Duroc	f	7.92	40	Flunixin	3	24.25
256	PS_yu	Duroc	f	7.92	40	Flunixin	3	24.17
256	rpl4	Duroc	f	7.92	40	Flunixin	3	22.8
256	rpl4	Duroc	f	7.92	40	Flunixin	3	23.15
256	Shang3a22	Duroc	f	7.92	40	Flunixin	3	19.92
256	Shang3a22	Duroc	f	7.92	40	Flunixin	3	18.98
256	Shang3a29	Duroc	f	7.92	40	Flunixin	3	28.92
256	Shang3a29	Duroc	f	7.92	40	Flunixin	3	28.36
256	TBP	Duroc	f	7.92	40	Flunixin	3	27.67
256	TBP	Duroc	f	7.92	40	Flunixin	3	27.98
257	ABCB1	Yorkshire	m	6.34	27	Fenbendazole	3	25.8
257	ABCB1	Yorkshire	m	6.34	27	Fenbendazole	3	25.85
257	ACTB	Yorkshire	m	6.34	27	Fenbendazole	3	22.29
257	ACTB	Yorkshire	m	6.34	27	Fenbendazole	3	22.26
257	HPRT	Yorkshire	m	6.34	27	Fenbendazole	3	25.04
257	HPRT	Yorkshire	m	6.34	27	Fenbendazole	3	24.94
257	KB1A2	Yorkshire	m	6.34	27	Fenbendazole	3	27.65
257	KB1A2	Yorkshire	m	6.34	27	Fenbendazole	3	27.84
257	Koj1e2	Yorkshire	m	6.34	27	Fenbendazole	3	22.15
257	Koj1e2	Yorkshire	m	6.34	27	Fenbendazole	3	22.26
257	PS_yu	Yorkshire	m	6.34	27	Fenbendazole	3	25.12
257	PS_yu	Yorkshire	m	6.34	27	Fenbendazole	3	25.08
257	rpl4	Yorkshire	m	6.34	27	Fenbendazole	3	22.58
257	rpl4	Yorkshire	m	6.34	27	Fenbendazole	3	22.86
257	Shang3a22	Yorkshire	m	6.34	27	Fenbendazole	3	20.14
257	Shang3a22	Yorkshire	m	6.34	27	Fenbendazole	3	19.87
257	Shang3a29	Yorkshire	m	6.34	27	Fenbendazole	3	29.24
257	Shang3a29	Yorkshire	m	6.34	27	Fenbendazole	3	29.22
257	TBP	Yorkshire	m	6.34	27	Fenbendazole	3	27.45
257	TBP	Yorkshire	m	6.34	27	Fenbendazole	3	27.65
258	ABCB1	Duroc	m	7.76	40	Flunixin	3	27.69
258	ABCB1	Duroc	m	7.76	40	Flunixin	3	27.85
258	ACTB	Duroc	m	7.76	40	Flunixin	3	22.77
258	ACTB	Duroc	m	7.76	40	Flunixin	3	23.04
258	HPRT	Duroc	m	7.76	40	Flunixin	3	25.93
258	HPRT	Duroc	m	7.76	40	Flunixin	3	26.01
258	KB1A2	Duroc	m	7.76	40	Flunixin	3	26.18
258	KB1A2	Duroc	m	7.76	40	Flunixin	3	26.64
258	Koj1e2	Duroc	m	7.76	40	Flunixin	3	23.35
258	Koj1e2	Duroc	m	7.76	40	Flunixin	3	23.63
258	PS_yu	Duroc	m	7.76	40	Flunixin	3	25.35
258	PS_yu	Duroc	m	7.76	40	Flunixin	3	25.51
258	rpl4	Duroc	m	7.76	40	Flunixin	3	23.01
258	rpl4	Duroc	m	7.76	40	Flunixin	3	23.63
258	Shang3a22	Duroc	m	7.76	40	Flunixin	3	20.08
258	Shang3a22	Duroc	m	7.76	40	Flunixin	3	20.17
258	Shang3a29	Duroc	m	7.76	40	Flunixin	3	29.03
258	Shang3a29	Duroc	m	7.76	40	Flunixin	3	29.57
258	TBP	Duroc	m	7.76	40	Flunixin	3	28.99
258	TBP	Duroc	m	7.76	40	Flunixin	3	29.25
259	ABCB1	Duroc	m	8.49	40	Flunixin	3	26.92
259	ABCB1	Duroc	m	8.49	40	Flunixin	3	26.82
259	ACTB	Duroc	m	8.49	40	Flunixin	3	23.09
259	ACTB	Duroc	m	8.49	40	Flunixin	3	23.21
259	HPRT	Duroc	m	8.49	40	Flunixin	3	26.04
259	HPRT	Duroc	m	8.49	40	Flunixin	3	26.37
259	KB1A2	Duroc	m	8.49	40	Flunixin	3	26.71
259	KB1A2	Duroc	m	8.49	40	Flunixin	3	26.77
259	Koj1e2	Duroc	m	8.49	40	Flunixin	3	23.13
259	Koj1e2	Duroc	m	8.49	40	Flunixin	3	23.07
259	PS_yu	Duroc	m	8.49	40	Flunixin	3	24.17
259	PS_yu	Duroc	m	8.49	40	Flunixin	3	24.35
259	rpl4	Duroc	m	8.49	40	Flunixin	3	23.95
259	rpl4	Duroc	m	8.49	40	Flunixin	3	23.82
259	Shang3a22	Duroc	m	8.49	40	Flunixin	3	20.7
259	Shang3a22	Duroc	m	8.49	40	Flunixin	3	20.79
259	Shang3a29	Duroc	m	8.49	40	Flunixin	3	29.78
259	Shang3a29	Duroc	m	8.49	40	Flunixin	3	30.29
259	TBP	Duroc	m	8.49	40	Flunixin	3	28.34
259	TBP	Duroc	m	8.49	40	Flunixin	3	28.36
260	ABCB1	Duroc	m	4.72	40	control	3	26.96
260	ABCB1	Duroc	m	4.72	40	control	3	26.64
260	ACTB	Duroc	m	4.72	40	control	3	22.82
260	ACTB	Duroc	m	4.72	40	control	3	22.06
260	HPRT	Duroc	m	4.72	40	control	3	26.35
260	HPRT	Duroc	m	4.72	40	control	3	25.66
260	KB1A2	Duroc	m	4.72	40	control	3	25.99
260	KB1A2	Duroc	m	4.72	40	control	3	25.3
260	PS_yu	Duroc	m	4.72	40	control	3	25.04
260	PS_yu	Duroc	m	4.72	40	control	3	24.83
260	rpl4	Duroc	m	4.72	40	control	3	22.7
260	rpl4	Duroc	m	4.72	40	control	3	22.53
260	Shang3a29	Duroc	m	4.72	40	control	3	31.67
260	Shang3a29	Duroc	m	4.72	40	control	3	30.84
260	TBP	Duroc	m	4.72	40	control	3	28.63
260	TBP	Duroc	m	4.72	40	control	3	28
261	ABCB1	Landrace	f	6.99	33	Fenbendazole	3	25.13
261	ABCB1	Landrace	f	6.99	33	Fenbendazole	3	24.78
261	ACTB	Landrace	f	6.99	33	Fenbendazole	3	21.57
261	ACTB	Landrace	f	6.99	33	Fenbendazole	3	21.25
261	HPRT	Landrace	f	6.99	33	Fenbendazole	3	24.81
261	HPRT	Landrace	f	6.99	33	Fenbendazole	3	24.24
261	KB1A2	Landrace	f	6.99	33	Fenbendazole	3	25.52
261	KB1A2	Landrace	f	6.99	33	Fenbendazole	3	25.65
261	Koj1e2	Landrace	f	6.99	33	Fenbendazole	3	23.11
261	Koj1e2	Landrace	f	6.99	33	Fenbendazole	3	22.17
261	PS_yu	Landrace	f	6.99	33	Fenbendazole	3	23.41
261	PS_yu	Landrace	f	6.99	33	Fenbendazole	3	23.38
261	rpl4	Landrace	f	6.99	33	Fenbendazole	3	22.81
261	rpl4	Landrace	f	6.99	33	Fenbendazole	3	22.49
261	TBP	Landrace	f	6.99	33	Fenbendazole	3	27.29
261	TBP	Landrace	f	6.99	33	Fenbendazole	3	26.83
262	ABCB1	Yorkshire	m	6.56	27	Flunixin	3	25.01
262	ABCB1	Yorkshire	m	6.56	27	Flunixin	3	24.75
262	ACTB	Yorkshire	m	6.56	27	Flunixin	3	21.89
262	ACTB	Yorkshire	m	6.56	27	Flunixin	3	21
262	PS_yu	Yorkshire	m	6.56	27	Flunixin	3	23.71
262	PS_yu	Yorkshire	m	6.56	27	Flunixin	3	22.81
262	rpl4	Yorkshire	m	6.56	27	Flunixin	3	23.09
262	rpl4	Yorkshire	m	6.56	27	Flunixin	3	22.45
262	Shang3a22	Yorkshire	m	6.56	27	Flunixin	3	22.74
262	Shang3a22	Yorkshire	m	6.56	27	Flunixin	3	21.98
262	Shang3a29	Yorkshire	m	6.56	27	Flunixin	3	31.12
262	Shang3a29	Yorkshire	m	6.56	27	Flunixin	3	30.17
263	ABCB1	Hampshire	m	8.02	39	Fenbendazole	3	26.02
263	ABCB1	Hampshire	m	8.02	39	Fenbendazole	3	25.64
263	ACTB	Hampshire	m	8.02	39	Fenbendazole	3	21.69
263	ACTB	Hampshire	m	8.02	39	Fenbendazole	3	20.84
263	KB1A2	Hampshire	m	8.02	39	Fenbendazole	3	26.69
263	KB1A2	Hampshire	m	8.02	39	Fenbendazole	3	25.76
263	PS_yu	Hampshire	m	8.02	39	Fenbendazole	3	25.72
263	PS_yu	Hampshire	m	8.02	39	Fenbendazole	3	24.78
263	rpl4	Hampshire	m	8.02	39	Fenbendazole	3	22.59
263	rpl4	Hampshire	m	8.02	39	Fenbendazole	3	22.16
263	Shang3a22	Hampshire	m	8.02	39	Fenbendazole	3	21.71
263	Shang3a22	Hampshire	m	8.02	39	Fenbendazole	3	20.74
263	Shang3a29	Hampshire	m	8.02	39	Fenbendazole	3	30.05
263	Shang3a29	Hampshire	m	8.02	39	Fenbendazole	3	29.37
263	TBP	Hampshire	m	8.02	39	Fenbendazole	3	27.67
263	TBP	Hampshire	m	8.02	39	Fenbendazole	3	26.88
264	ABCB1	Hampshire	m	2.91	38	control	3	26.61
264	ABCB1	Hampshire	m	2.91	38	control	3	26.34
264	ACTB	Hampshire	m	2.91	38	control	3	21.57
264	ACTB	Hampshire	m	2.91	38	control	3	21.89
264	KB1A2	Hampshire	m	2.91	38	control	3	25.43
264	KB1A2	Hampshire	m	2.91	38	control	3	25.47
264	Koj1e2	Hampshire	m	2.91	38	control	3	23.04
264	Koj1e2	Hampshire	m	2.91	38	control	3	22.74
264	PS_yu	Hampshire	m	2.91	38	control	3	25.47
264	PS_yu	Hampshire	m	2.91	38	control	3	25.43
264	rpl4	Hampshire	m	2.91	38	control	3	23.14
264	rpl4	Hampshire	m	2.91	38	control	3	23.71
264	TBP	Hampshire	m	2.91	38	control	3	28.28
264	TBP	Hampshire	m	2.91	38	control	3	28.08
265	ABCB1	Hampshire	m	8.81	39	Fenbendazole	3	25.98
265	ABCB1	Hampshire	m	8.81	39	Fenbendazole	3	25.72
265	ACTB	Hampshire	m	8.81	39	Fenbendazole	3	22.04
265	ACTB	Hampshire	m	8.81	39	Fenbendazole	3	21.73
265	HPRT	Hampshire	m	8.81	39	Fenbendazole	3	25.73
265	HPRT	Hampshire	m	8.81	39	Fenbendazole	3	24.77
265	KB1A2	Hampshire	m	8.81	39	Fenbendazole	3	27.73
265	KB1A2	Hampshire	m	8.81	39	Fenbendazole	3	27.71
265	Koj1e2	Hampshire	m	8.81	39	Fenbendazole	3	23.58
265	Koj1e2	Hampshire	m	8.81	39	Fenbendazole	3	22.63
265	PS_yu	Hampshire	m	8.81	39	Fenbendazole	3	24.46
265	PS_yu	Hampshire	m	8.81	39	Fenbendazole	3	24.22
265	rpl4	Hampshire	m	8.81	39	Fenbendazole	3	23.16
265	rpl4	Hampshire	m	8.81	39	Fenbendazole	3	22.89
265	Shang3a29	Hampshire	m	8.81	39	Fenbendazole	3	29.65
265	Shang3a29	Hampshire	m	8.81	39	Fenbendazole	3	29.02
265	TBP	Hampshire	m	8.81	39	Fenbendazole	3	28.02
265	TBP	Hampshire	m	8.81	39	Fenbendazole	3	27.94
266	ABCB1	Duroc	m	4.82	40	Fenbendazole	3	26.65
266	ABCB1	Duroc	m	4.82	40	Fenbendazole	3	26.06
266	ACTB	Duroc	m	4.82	40	Fenbendazole	3	21.67
266	ACTB	Duroc	m	4.82	40	Fenbendazole	3	21.28
266	HPRT	Duroc	m	4.82	40	Fenbendazole	3	26.39
266	HPRT	Duroc	m	4.82	40	Fenbendazole	3	26.21
266	KB1A2	Duroc	m	4.82	40	Fenbendazole	3	26.9
266	KB1A2	Duroc	m	4.82	40	Fenbendazole	3	26.76
266	Koj1e2	Duroc	m	4.82	40	Fenbendazole	3	24.45
266	Koj1e2	Duroc	m	4.82	40	Fenbendazole	3	24.01
266	PS_yu	Duroc	m	4.82	40	Fenbendazole	3	24.45
266	PS_yu	Duroc	m	4.82	40	Fenbendazole	3	24.03
266	rpl4	Duroc	m	4.82	40	Fenbendazole	3	22.75
266	rpl4	Duroc	m	4.82	40	Fenbendazole	3	22.95
266	Shang3a22	Duroc	m	4.82	40	Fenbendazole	3	20.31
266	Shang3a22	Duroc	m	4.82	40	Fenbendazole	3	19.38
266	Shang3a29	Duroc	m	4.82	40	Fenbendazole	3	30.25
266	Shang3a29	Duroc	m	4.82	40	Fenbendazole	3	29.44
266	TBP	Duroc	m	4.82	40	Fenbendazole	3	28.01
266	TBP	Duroc	m	4.82	40	Fenbendazole	3	27.76
268	ABCB1	Landrace	m	6.18	28	Flunixin	3	26.81
268	ABCB1	Landrace	m	6.18	28	Flunixin	3	26.94
268	ACTB	Landrace	m	6.18	28	Flunixin	3	21.68
268	ACTB	Landrace	m	6.18	28	Flunixin	3	22.38
268	HPRT	Landrace	m	6.18	28	Flunixin	3	25.89
268	HPRT	Landrace	m	6.18	28	Flunixin	3	25.29
268	KB1A2	Landrace	m	6.18	28	Flunixin	3	25.7
268	KB1A2	Landrace	m	6.18	28	Flunixin	3	26.35
268	Koj1e2	Landrace	m	6.18	28	Flunixin	3	23.81
268	Koj1e2	Landrace	m	6.18	28	Flunixin	3	23.83
268	PS_yu	Landrace	m	6.18	28	Flunixin	3	25.81
268	PS_yu	Landrace	m	6.18	28	Flunixin	3	26.13
268	rpl4	Landrace	m	6.18	28	Flunixin	3	23.51
268	rpl4	Landrace	m	6.18	28	Flunixin	3	24.2
268	Shang3a29	Landrace	m	6.18	28	Flunixin	3	28.9
268	Shang3a29	Landrace	m	6.18	28	Flunixin	3	29.01
268	TBP	Landrace	m	6.18	28	Flunixin	3	27.84
268	TBP	Landrace	m	6.18	28	Flunixin	3	27.86
270	ABCB1	Landrace	f	6.32	28	control	3	28.29
270	ABCB1	Landrace	f	6.32	28	control	3	27.82
270	ACTB	Landrace	f	6.32	28	control	3	21.68
270	ACTB	Landrace	f	6.32	28	control	3	21.14
270	HPRT	Landrace	f	6.32	28	control	3	26.22
270	HPRT	Landrace	f	6.32	28	control	3	25.8
270	Koj1e2	Landrace	f	6.32	28	control	3	23.14
270	Koj1e2	Landrace	f	6.32	28	control	3	22.52
270	rpl4	Landrace	f	6.32	28	control	3	22.97
270	rpl4	Landrace	f	6.32	28	control	3	22.96
270	Shang3a29	Landrace	f	6.32	28	control	3	28.77
270	Shang3a29	Landrace	f	6.32	28	control	3	27.81
270	TBP	Landrace	f	6.32	28	control	3	28.63
270	TBP	Landrace	f	6.32	28	control	3	28.35
271	ABCB1	Yorkshire	m	7.43	27	Flunixin	3	26.68
271	ABCB1	Yorkshire	m	7.43	27	Flunixin	3	26.08
271	ACTB	Yorkshire	m	7.43	27	Flunixin	3	21.73
271	ACTB	Yorkshire	m	7.43	27	Flunixin	3	22.06
271	HPRT	Yorkshire	m	7.43	27	Flunixin	3	25.75
271	HPRT	Yorkshire	m	7.43	27	Flunixin	3	25.87
271	KB1A2	Yorkshire	m	7.43	27	Flunixin	3	25.93
271	KB1A2	Yorkshire	m	7.43	27	Flunixin	3	26.37
271	Koj1e2	Yorkshire	m	7.43	27	Flunixin	3	22.99
271	Koj1e2	Yorkshire	m	7.43	27	Flunixin	3	22.96
271	PS_yu	Yorkshire	m	7.43	27	Flunixin	3	24.74
271	PS_yu	Yorkshire	m	7.43	27	Flunixin	3	24.73
271	rpl4	Yorkshire	m	7.43	27	Flunixin	3	22.42
271	rpl4	Yorkshire	m	7.43	27	Flunixin	3	22.85
271	Shang3a22	Yorkshire	m	7.43	27	Flunixin	3	20.42
271	Shang3a22	Yorkshire	m	7.43	27	Flunixin	3	20.4
271	Shang3a29	Yorkshire	m	7.43	27	Flunixin	3	30.21
271	Shang3a29	Yorkshire	m	7.43	27	Flunixin	3	30.08
271	TBP	Yorkshire	m	7.43	27	Flunixin	3	27.96
271	TBP	Yorkshire	m	7.43	27	Flunixin	3	28.45
272	ABCB1	Hampshire	m	7.55	39	Flunixin	3	26.67
272	ABCB1	Hampshire	m	7.55	39	Flunixin	3	26.31
272	ACTB	Hampshire	m	7.55	39	Flunixin	3	21.43
272	ACTB	Hampshire	m	7.55	39	Flunixin	3	21.62
272	HPRT	Hampshire	m	7.55	39	Flunixin	3	25.69
272	HPRT	Hampshire	m	7.55	39	Flunixin	3	25.29
272	KB1A2	Hampshire	m	7.55	39	Flunixin	3	26.3
272	KB1A2	Hampshire	m	7.55	39	Flunixin	3	26.18
272	Koj1e2	Hampshire	m	7.55	39	Flunixin	3	23.97
272	Koj1e2	Hampshire	m	7.55	39	Flunixin	3	23.02
272	PS_yu	Hampshire	m	7.55	39	Flunixin	3	24
272	PS_yu	Hampshire	m	7.55	39	Flunixin	3	23.46
272	rpl4	Hampshire	m	7.55	39	Flunixin	3	22.44
272	rpl4	Hampshire	m	7.55	39	Flunixin	3	22.3
272	Shang3a22	Hampshire	m	7.55	39	Flunixin	3	20.38
272	Shang3a22	Hampshire	m	7.55	39	Flunixin	3	19.66
272	Shang3a29	Hampshire	m	7.55	39	Flunixin	3	30.06
272	Shang3a29	Hampshire	m	7.55	39	Flunixin	3	29.17
272	TBP	Hampshire	m	7.55	39	Flunixin	3	28.35
272	TBP	Hampshire	m	7.55	39	Flunixin	3	27.8
274	ABCB1	Landrace	m	7.53	33	Fenbendazole	3	25.5
274	ABCB1	Landrace	m	7.53	33	Fenbendazole	3	24.67
274	ACTB	Landrace	m	7.53	33	Fenbendazole	3	21.63
274	ACTB	Landrace	m	7.53	33	Fenbendazole	3	21.11
274	HPRT	Landrace	m	7.53	33	Fenbendazole	3	25.58
274	HPRT	Landrace	m	7.53	33	Fenbendazole	3	25.14
274	KB1A2	Landrace	m	7.53	33	Fenbendazole	3	25.67
274	KB1A2	Landrace	m	7.53	33	Fenbendazole	3	24.99
274	PS_yu	Landrace	m	7.53	33	Fenbendazole	3	22.73
274	PS_yu	Landrace	m	7.53	33	Fenbendazole	3	21.96
274	rpl4	Landrace	m	7.53	33	Fenbendazole	3	22.77
274	rpl4	Landrace	m	7.53	33	Fenbendazole	3	22.23
274	Shang3a29	Landrace	m	7.53	33	Fenbendazole	3	30.2
274	Shang3a29	Landrace	m	7.53	33	Fenbendazole	3	29.27
274	TBP	Landrace	m	7.53	33	Fenbendazole	3	27.97
274	TBP	Landrace	m	7.53	33	Fenbendazole	3	27.69
275	ACTB	Duroc	m	9.03	40	Fenbendazole	3	22.81
275	ACTB	Duroc	m	9.03	40	Fenbendazole	3	22.76
275	HPRT	Duroc	m	9.03	40	Fenbendazole	3	26.84
275	HPRT	Duroc	m	9.03	40	Fenbendazole	3	26.08
275	KB1A2	Duroc	m	9.03	40	Fenbendazole	3	30.66
275	KB1A2	Duroc	m	9.03	40	Fenbendazole	3	30.13
275	Koj1e2	Duroc	m	9.03	40	Fenbendazole	3	23.88
275	Koj1e2	Duroc	m	9.03	40	Fenbendazole	3	23.54
275	PS_yu	Duroc	m	9.03	40	Fenbendazole	3	22.66
275	PS_yu	Duroc	m	9.03	40	Fenbendazole	3	22.07
275	rpl4	Duroc	m	9.03	40	Fenbendazole	3	23.07
275	rpl4	Duroc	m	9.03	40	Fenbendazole	3	22.78
275	Shang3a29	Duroc	m	9.03	40	Fenbendazole	3	33.19
275	Shang3a29	Duroc	m	9.03	40	Fenbendazole	3	32.33
275	TBP	Duroc	m	9.03	40	Fenbendazole	3	28.72
275	TBP	Duroc	m	9.03	40	Fenbendazole	3	28.49
278	ABCB1	Landrace	f	7.37	28	control	3	27.72
278	ABCB1	Landrace	f	7.37	28	control	3	27.7
278	ACTB	Landrace	f	7.37	28	control	3	21.89
278	ACTB	Landrace	f	7.37	28	control	3	21.99
278	HPRT	Landrace	f	7.37	28	control	3	26.35
278	HPRT	Landrace	f	7.37	28	control	3	26.09
278	KB1A2	Landrace	f	7.37	28	control	3	27.12
278	KB1A2	Landrace	f	7.37	28	control	3	26.62
278	Koj1e2	Landrace	f	7.37	28	control	3	24.48
278	Koj1e2	Landrace	f	7.37	28	control	3	24.31
278	PS_yu	Landrace	f	7.37	28	control	3	25.96
278	PS_yu	Landrace	f	7.37	28	control	3	25.51
278	rpl4	Landrace	f	7.37	28	control	3	23.43
278	rpl4	Landrace	f	7.37	28	control	3	23.27
278	Shang3a29	Landrace	f	7.37	28	control	3	30.52
278	Shang3a29	Landrace	f	7.37	28	control	3	30.53
278	TBP	Landrace	f	7.37	28	control	3	29.01
278	TBP	Landrace	f	7.37	28	control	3	28.43
279	ABCB1	Duroc	m	9.34	40	Flunixin	3	26.69
279	ABCB1	Duroc	m	9.34	40	Flunixin	3	26.82
279	HPRT	Duroc	m	9.34	40	Flunixin	3	26.31
279	HPRT	Duroc	m	9.34	40	Flunixin	3	26.54
279	KB1A2	Duroc	m	9.34	40	Flunixin	3	25.94
279	KB1A2	Duroc	m	9.34	40	Flunixin	3	26.45
279	Koj1e2	Duroc	m	9.34	40	Flunixin	3	23.84
279	Koj1e2	Duroc	m	9.34	40	Flunixin	3	23.48
279	PS_yu	Duroc	m	9.34	40	Flunixin	3	23.97
279	PS_yu	Duroc	m	9.34	40	Flunixin	3	24.29
279	rpl4	Duroc	m	9.34	40	Flunixin	3	22.88
279	rpl4	Duroc	m	9.34	40	Flunixin	3	23.09
279	Shang3a29	Duroc	m	9.34	40	Flunixin	3	31.05
279	Shang3a29	Duroc	m	9.34	40	Flunixin	3	31.39
279	TBP	Duroc	m	9.34	40	Flunixin	3	28.44
279	TBP	Duroc	m	9.34	40	Flunixin	3	28.67
280	ABCB1	Duroc	f	8.23	40	Fenbendazole	3	26.72
280	ABCB1	Duroc	f	8.23	40	Fenbendazole	3	26.76
280	ACTB	Duroc	f	8.23	40	Fenbendazole	3	23.43
280	ACTB	Duroc	f	8.23	40	Fenbendazole	3	23.2
280	HPRT	Duroc	f	8.23	40	Fenbendazole	3	24.97
280	HPRT	Duroc	f	8.23	40	Fenbendazole	3	24.87
280	KB1A2	Duroc	f	8.23	40	Fenbendazole	3	26.69
280	KB1A2	Duroc	f	8.23	40	Fenbendazole	3	26.92
280	Koj1e2	Duroc	f	8.23	40	Fenbendazole	3	22.25
280	Koj1e2	Duroc	f	8.23	40	Fenbendazole	3	22.55
280	PS_yu	Duroc	f	8.23	40	Fenbendazole	3	24.06
280	PS_yu	Duroc	f	8.23	40	Fenbendazole	3	24.59
280	rpl4	Duroc	f	8.23	40	Fenbendazole	3	23.27
280	rpl4	Duroc	f	8.23	40	Fenbendazole	3	23.28
280	Shang3a22	Duroc	f	8.23	40	Fenbendazole	3	20.08
280	Shang3a22	Duroc	f	8.23	40	Fenbendazole	3	19.21
280	Shang3a29	Duroc	f	8.23	40	Fenbendazole	3	30.09
280	Shang3a29	Duroc	f	8.23	40	Fenbendazole	3	29.5
280	TBP	Duroc	f	8.23	40	Fenbendazole	3	28.33
280	TBP	Duroc	f	8.23	40	Fenbendazole	3	28.19
282	ABCB1	Hampshire	f	5.45	38	Fenbendazole	3	26.69
282	ABCB1	Hampshire	f	5.45	38	Fenbendazole	3	27.07
282	ACTB	Hampshire	f	5.45	38	Fenbendazole	3	22.05
282	ACTB	Hampshire	f	5.45	38	Fenbendazole	3	22.85
282	HPRT	Hampshire	f	5.45	38	Fenbendazole	3	26.24
282	HPRT	Hampshire	f	5.45	38	Fenbendazole	3	26.43
282	KB1A2	Hampshire	f	5.45	38	Fenbendazole	3	27.84
282	KB1A2	Hampshire	f	5.45	38	Fenbendazole	3	27.87
282	Koj1e2	Hampshire	f	5.45	38	Fenbendazole	3	23.79
282	Koj1e2	Hampshire	f	5.45	38	Fenbendazole	3	23.88
282	PS_yu	Hampshire	f	5.45	38	Fenbendazole	3	25.02
282	PS_yu	Hampshire	f	5.45	38	Fenbendazole	3	25.62
282	rpl4	Hampshire	f	5.45	38	Fenbendazole	3	22.56
282	rpl4	Hampshire	f	5.45	38	Fenbendazole	3	23.21
282	Shang3a22	Hampshire	f	5.45	38	Fenbendazole	3	20.06
282	Shang3a22	Hampshire	f	5.45	38	Fenbendazole	3	20.16
282	Shang3a29	Hampshire	f	5.45	38	Fenbendazole	3	30.09
282	Shang3a29	Hampshire	f	5.45	38	Fenbendazole	3	30.15
282	TBP	Hampshire	f	5.45	38	Fenbendazole	3	28.44
282	TBP	Hampshire	f	5.45	38	Fenbendazole	3	28.77
283	ABCB1	Yorkshire	f	6.81	27	Fenbendazole	3	27.06
283	ABCB1	Yorkshire	f	6.81	27	Fenbendazole	3	27.62
283	ACTB	Yorkshire	f	6.81	27	Fenbendazole	3	21.53
283	ACTB	Yorkshire	f	6.81	27	Fenbendazole	3	22.72
283	KB1A2	Yorkshire	f	6.81	27	Fenbendazole	3	29.15
283	KB1A2	Yorkshire	f	6.81	27	Fenbendazole	3	29.49
283	Koj1e2	Yorkshire	f	6.81	27	Fenbendazole	3	25.03
283	Koj1e2	Yorkshire	f	6.81	27	Fenbendazole	3	24.97
283	PS_yu	Yorkshire	f	6.81	27	Fenbendazole	3	23.59
283	PS_yu	Yorkshire	f	6.81	27	Fenbendazole	3	23.97
283	rpl4	Yorkshire	f	6.81	27	Fenbendazole	3	23.12
283	rpl4	Yorkshire	f	6.81	27	Fenbendazole	3	24.52
283	Shang3a22	Yorkshire	f	6.81	27	Fenbendazole	3	22.74
283	Shang3a22	Yorkshire	f	6.81	27	Fenbendazole	3	22.1
283	Shang3a29	Yorkshire	f	6.81	27	Fenbendazole	3	32.69
283	Shang3a29	Yorkshire	f	6.81	27	Fenbendazole	3	32.25
283	TBP	Yorkshire	f	6.81	27	Fenbendazole	3	29.08
283	TBP	Yorkshire	f	6.81	27	Fenbendazole	3	29.77
285	ABCB1	Yorkshire	m	6.63	27	Fenbendazole	3	26.84
285	ABCB1	Yorkshire	m	6.63	27	Fenbendazole	3	27.01
285	ACTB	Yorkshire	m	6.63	27	Fenbendazole	3	21.98
285	ACTB	Yorkshire	m	6.63	27	Fenbendazole	3	21.4
285	HPRT	Yorkshire	m	6.63	27	Fenbendazole	3	27.3
285	HPRT	Yorkshire	m	6.63	27	Fenbendazole	3	26.94
285	KB1A2	Yorkshire	m	6.63	27	Fenbendazole	3	29.12
285	KB1A2	Yorkshire	m	6.63	27	Fenbendazole	3	29
285	Koj1e2	Yorkshire	m	6.63	27	Fenbendazole	3	24.71
285	Koj1e2	Yorkshire	m	6.63	27	Fenbendazole	3	23.97
285	PS_yu	Yorkshire	m	6.63	27	Fenbendazole	3	27.59
285	PS_yu	Yorkshire	m	6.63	27	Fenbendazole	3	26.74
285	rpl4	Yorkshire	m	6.63	27	Fenbendazole	3	23.46
285	rpl4	Yorkshire	m	6.63	27	Fenbendazole	3	22.89
285	Shang3a22	Yorkshire	m	6.63	27	Fenbendazole	3	22.48
285	Shang3a22	Yorkshire	m	6.63	27	Fenbendazole	3	23.6
285	Shang3a29	Yorkshire	m	6.63	27	Fenbendazole	3	31.31
285	Shang3a29	Yorkshire	m	6.63	27	Fenbendazole	3	30.98
285	TBP	Yorkshire	m	6.63	27	Fenbendazole	3	29.19
285	TBP	Yorkshire	m	6.63	27	Fenbendazole	3	29.56
287	ABCB1	Yorkshire	m	7.09	27	Fenbendazole	3	26.15
287	ABCB1	Yorkshire	m	7.09	27	Fenbendazole	3	26.77
287	ACTB	Yorkshire	m	7.09	27	Fenbendazole	3	22.04
287	ACTB	Yorkshire	m	7.09	27	Fenbendazole	3	22.14
287	HPRT	Yorkshire	m	7.09	27	Fenbendazole	3	27.68
287	HPRT	Yorkshire	m	7.09	27	Fenbendazole	3	27.34
287	KB1A2	Yorkshire	m	7.09	27	Fenbendazole	3	29.38
287	KB1A2	Yorkshire	m	7.09	27	Fenbendazole	3	30.13
287	Koj1e2	Yorkshire	m	7.09	27	Fenbendazole	3	23.8
287	Koj1e2	Yorkshire	m	7.09	27	Fenbendazole	3	23.76
287	PS_yu	Yorkshire	m	7.09	27	Fenbendazole	3	24.13
287	PS_yu	Yorkshire	m	7.09	27	Fenbendazole	3	24.39
287	rpl4	Yorkshire	m	7.09	27	Fenbendazole	3	23.25
287	rpl4	Yorkshire	m	7.09	27	Fenbendazole	3	24.05
287	Shang3a22	Yorkshire	m	7.09	27	Fenbendazole	3	20.6
287	Shang3a22	Yorkshire	m	7.09	27	Fenbendazole	3	19.75
287	Shang3a29	Yorkshire	m	7.09	27	Fenbendazole	3	30.85
287	Shang3a29	Yorkshire	m	7.09	27	Fenbendazole	3	30.36
287	TBP	Yorkshire	m	7.09	27	Fenbendazole	3	28.99
287	TBP	Yorkshire	m	7.09	27	Fenbendazole	3	29.14
288	ABCB1	Hampshire	m	6.54	39	Flunixin	3	26.43
288	ABCB1	Hampshire	m	6.54	39	Flunixin	3	26.69
288	ACTB	Hampshire	m	6.54	39	Flunixin	3	21.79
288	ACTB	Hampshire	m	6.54	39	Flunixin	3	22.23
288	HPRT	Hampshire	m	6.54	39	Flunixin	3	26.54
288	HPRT	Hampshire	m	6.54	39	Flunixin	3	26.32
288	KB1A2	Hampshire	m	6.54	39	Flunixin	3	25.84
288	KB1A2	Hampshire	m	6.54	39	Flunixin	3	26.25
288	Koj1e2	Hampshire	m	6.54	39	Flunixin	3	23.41
288	Koj1e2	Hampshire	m	6.54	39	Flunixin	3	23.2
288	PS_yu	Hampshire	m	6.54	39	Flunixin	3	24.89
288	PS_yu	Hampshire	m	6.54	39	Flunixin	3	24.95
288	rpl4	Hampshire	m	6.54	39	Flunixin	3	22.9
288	rpl4	Hampshire	m	6.54	39	Flunixin	3	23.42
288	Shang3a22	Hampshire	m	6.54	39	Flunixin	3	21.57
288	Shang3a22	Hampshire	m	6.54	39	Flunixin	3	20.87
288	Shang3a29	Hampshire	m	6.54	39	Flunixin	3	30.03
288	Shang3a29	Hampshire	m	6.54	39	Flunixin	3	30.03
288	TBP	Hampshire	m	6.54	39	Flunixin	3	28.23
288	TBP	Hampshire	m	6.54	39	Flunixin	3	28.41
291	ABCB1	Landrace	m	6.41	33	control	3	27.02
291	ABCB1	Landrace	m	6.41	33	control	3	26.96
291	ACTB	Landrace	m	6.41	33	control	3	21.87
291	ACTB	Landrace	m	6.41	33	control	3	22.18
291	HPRT	Landrace	m	6.41	33	control	3	25.48
291	HPRT	Landrace	m	6.41	33	control	3	25.71
291	KB1A2	Landrace	m	6.41	33	control	3	25.7
291	KB1A2	Landrace	m	6.41	33	control	3	25.63
291	Koj1e2	Landrace	m	6.41	33	control	3	22.73
291	Koj1e2	Landrace	m	6.41	33	control	3	23.29
291	PS_yu	Landrace	m	6.41	33	control	3	25.5
291	PS_yu	Landrace	m	6.41	33	control	3	24.96
291	rpl4	Landrace	m	6.41	33	control	3	22.86
291	rpl4	Landrace	m	6.41	33	control	3	23.03
291	Shang3a22	Landrace	m	6.41	33	control	3	22.18
291	Shang3a22	Landrace	m	6.41	33	control	3	22.16
291	Shang3a29	Landrace	m	6.41	33	control	3	29.85
291	Shang3a29	Landrace	m	6.41	33	control	3	29.64
291	TBP	Landrace	m	6.41	33	control	3	28.65
291	TBP	Landrace	m	6.41	33	control	3	28.18
300	ABCB1	Hampshire	m	7.09	66	Fenbendazole	4	27.42
300	ABCB1	Hampshire	m	7.09	66	Fenbendazole	4	27.46
300	ACTB	Hampshire	m	7.09	66	Fenbendazole	4	23.02
300	ACTB	Hampshire	m	7.09	66	Fenbendazole	4	22.97
300	HPRT	Hampshire	m	7.09	66	Fenbendazole	4	26.07
300	HPRT	Hampshire	m	7.09	66	Fenbendazole	4	26.08
300	KB1A2	Hampshire	m	7.09	66	Fenbendazole	4	27.93
300	KB1A2	Hampshire	m	7.09	66	Fenbendazole	4	27.89
300	Koj1e2	Hampshire	m	7.09	66	Fenbendazole	4	22.61
300	Koj1e2	Hampshire	m	7.09	66	Fenbendazole	4	22.5
300	PS_yu	Hampshire	m	7.09	66	Fenbendazole	4	26.83
300	PS_yu	Hampshire	m	7.09	66	Fenbendazole	4	26.79
300	rpl4	Hampshire	m	7.09	66	Fenbendazole	4	25.01
300	rpl4	Hampshire	m	7.09	66	Fenbendazole	4	25.23
300	Shang3a22	Hampshire	m	7.09	66	Fenbendazole	4	22.46
300	Shang3a22	Hampshire	m	7.09	66	Fenbendazole	4	22.05
300	Shang3a29	Hampshire	m	7.09	66	Fenbendazole	4	30.35
300	Shang3a29	Hampshire	m	7.09	66	Fenbendazole	4	29.82
300	TBP	Hampshire	m	7.09	66	Fenbendazole	4	29.07
300	TBP	Hampshire	m	7.09	66	Fenbendazole	4	29.61
301	ABCB1	Duroc	f	7.91	60	Flunixin	4	25.88
301	ABCB1	Duroc	f	7.91	60	Flunixin	4	26.11
301	ACTB	Duroc	f	7.91	60	Flunixin	4	22.41
301	ACTB	Duroc	f	7.91	60	Flunixin	4	22.5
301	HPRT	Duroc	f	7.91	60	Flunixin	4	25.63
301	HPRT	Duroc	f	7.91	60	Flunixin	4	25.5
301	KB1A2	Duroc	f	7.91	60	Flunixin	4	25.16
301	KB1A2	Duroc	f	7.91	60	Flunixin	4	25.49
301	Koj1e2	Duroc	f	7.91	60	Flunixin	4	21.65
301	Koj1e2	Duroc	f	7.91	60	Flunixin	4	21.31
301	PS_yu	Duroc	f	7.91	60	Flunixin	4	25.73
301	PS_yu	Duroc	f	7.91	60	Flunixin	4	25.74
301	rpl4	Duroc	f	7.91	60	Flunixin	4	25.01
301	rpl4	Duroc	f	7.91	60	Flunixin	4	24.73
301	Shang3a22	Duroc	f	7.91	60	Flunixin	4	21.05
301	Shang3a22	Duroc	f	7.91	60	Flunixin	4	20.96
301	Shang3a29	Duroc	f	7.91	60	Flunixin	4	29.33
301	Shang3a29	Duroc	f	7.91	60	Flunixin	4	29.21
301	TBP	Duroc	f	7.91	60	Flunixin	4	27.65
301	TBP	Duroc	f	7.91	60	Flunixin	4	27.97
302	ABCB1	Landrace	f	8.93	61	Flunixin	4	26.52
302	ABCB1	Landrace	f	8.93	61	Flunixin	4	27.06
302	ACTB	Landrace	f	8.93	61	Flunixin	4	22.38
302	ACTB	Landrace	f	8.93	61	Flunixin	4	23.25
302	HPRT	Landrace	f	8.93	61	Flunixin	4	25.61
302	HPRT	Landrace	f	8.93	61	Flunixin	4	26.31
302	KB1A2	Landrace	f	8.93	61	Flunixin	4	25.13
302	KB1A2	Landrace	f	8.93	61	Flunixin	4	25.64
302	Koj1e2	Landrace	f	8.93	61	Flunixin	4	21.98
302	Koj1e2	Landrace	f	8.93	61	Flunixin	4	22.42
302	PS_yu	Landrace	f	8.93	61	Flunixin	4	24.16
302	PS_yu	Landrace	f	8.93	61	Flunixin	4	24.91
302	rpl4	Landrace	f	8.93	61	Flunixin	4	25.33
302	rpl4	Landrace	f	8.93	61	Flunixin	4	26.09
302	Shang3a22	Landrace	f	8.93	61	Flunixin	4	23.91
302	Shang3a22	Landrace	f	8.93	61	Flunixin	4	24.13
302	Shang3a29	Landrace	f	8.93	61	Flunixin	4	30.36
302	Shang3a29	Landrace	f	8.93	61	Flunixin	4	30.8
302	TBP	Landrace	f	8.93	61	Flunixin	4	28.64
302	TBP	Landrace	f	8.93	61	Flunixin	4	29.65
303	ABCB1	Hampshire	m	6.15	67	Fenbendazole	4	26.4
303	ABCB1	Hampshire	m	6.15	67	Fenbendazole	4	26.69
303	ACTB	Hampshire	m	6.15	67	Fenbendazole	4	22.11
303	ACTB	Hampshire	m	6.15	67	Fenbendazole	4	22.29
303	HPRT	Hampshire	m	6.15	67	Fenbendazole	4	25.23
303	HPRT	Hampshire	m	6.15	67	Fenbendazole	4	25.35
303	KB1A2	Hampshire	m	6.15	67	Fenbendazole	4	27.59
303	KB1A2	Hampshire	m	6.15	67	Fenbendazole	4	27.77
303	Koj1e2	Hampshire	m	6.15	67	Fenbendazole	4	21.91
303	Koj1e2	Hampshire	m	6.15	67	Fenbendazole	4	21.82
303	PS_yu	Hampshire	m	6.15	67	Fenbendazole	4	28.41
303	PS_yu	Hampshire	m	6.15	67	Fenbendazole	4	28.37
303	rpl4	Hampshire	m	6.15	67	Fenbendazole	4	24.63
303	rpl4	Hampshire	m	6.15	67	Fenbendazole	4	24.7
303	Shang3a22	Hampshire	m	6.15	67	Fenbendazole	4	20.52
303	Shang3a22	Hampshire	m	6.15	67	Fenbendazole	4	20.39
303	Shang3a29	Hampshire	m	6.15	67	Fenbendazole	4	29.13
303	Shang3a29	Hampshire	m	6.15	67	Fenbendazole	4	28.99
303	TBP	Hampshire	m	6.15	67	Fenbendazole	4	27.9
303	TBP	Hampshire	m	6.15	67	Fenbendazole	4	27.82
304	ABCB1	Hampshire	f	8.63	67	control	4	26.83
304	ABCB1	Hampshire	f	8.63	67	control	4	26.86
304	ACTB	Hampshire	f	8.63	67	control	4	23.34
304	ACTB	Hampshire	f	8.63	67	control	4	23.14
304	HPRT	Hampshire	f	8.63	67	control	4	25.74
304	HPRT	Hampshire	f	8.63	67	control	4	25.78
304	KB1A2	Hampshire	f	8.63	67	control	4	24.74
304	KB1A2	Hampshire	f	8.63	67	control	4	24.7
304	Koj1e2	Hampshire	f	8.63	67	control	4	22.37
304	Koj1e2	Hampshire	f	8.63	67	control	4	22.14
304	PS_yu	Hampshire	f	8.63	67	control	4	27.47
304	PS_yu	Hampshire	f	8.63	67	control	4	27.62
304	rpl4	Hampshire	f	8.63	67	control	4	24.81
304	rpl4	Hampshire	f	8.63	67	control	4	24.79
304	Shang3a22	Hampshire	f	8.63	67	control	4	20.51
304	Shang3a22	Hampshire	f	8.63	67	control	4	20.63
304	Shang3a29	Hampshire	f	8.63	67	control	4	29.46
304	Shang3a29	Hampshire	f	8.63	67	control	4	29.69
304	TBP	Hampshire	f	8.63	67	control	4	28.34
304	TBP	Hampshire	f	8.63	67	control	4	28.26
305	ABCB1	Yorkshire	m	7.55	63	Flunixin	4	25.92
305	ABCB1	Yorkshire	m	7.55	63	Flunixin	4	26.22
305	ACTB	Yorkshire	m	7.55	63	Flunixin	4	22.32
305	ACTB	Yorkshire	m	7.55	63	Flunixin	4	22.09
305	HPRT	Yorkshire	m	7.55	63	Flunixin	4	25.76
305	HPRT	Yorkshire	m	7.55	63	Flunixin	4	26.02
305	KB1A2	Yorkshire	m	7.55	63	Flunixin	4	26.32
305	KB1A2	Yorkshire	m	7.55	63	Flunixin	4	26.02
305	Koj1e2	Yorkshire	m	7.55	63	Flunixin	4	21.54
305	Koj1e2	Yorkshire	m	7.55	63	Flunixin	4	21.35
305	PS_yu	Yorkshire	m	7.55	63	Flunixin	4	26.12
305	PS_yu	Yorkshire	m	7.55	63	Flunixin	4	26.09
305	rpl4	Yorkshire	m	7.55	63	Flunixin	4	24.44
305	rpl4	Yorkshire	m	7.55	63	Flunixin	4	24.68
305	Shang3a22	Yorkshire	m	7.55	63	Flunixin	4	21.27
305	Shang3a22	Yorkshire	m	7.55	63	Flunixin	4	21.14
305	Shang3a29	Yorkshire	m	7.55	63	Flunixin	4	30.21
305	Shang3a29	Yorkshire	m	7.55	63	Flunixin	4	30.2
305	TBP	Yorkshire	m	7.55	63	Flunixin	4	28.08
305	TBP	Yorkshire	m	7.55	63	Flunixin	4	28.45
306	ABCB1	Landrace	m	7.82	61	Flunixin	4	24.94
306	ABCB1	Landrace	m	7.82	61	Flunixin	4	24.85
306	ACTB	Landrace	m	7.82	61	Flunixin	4	21.45
306	ACTB	Landrace	m	7.82	61	Flunixin	4	21.68
306	HPRT	Landrace	m	7.82	61	Flunixin	4	24.15
306	HPRT	Landrace	m	7.82	61	Flunixin	4	24.56
306	KB1A2	Landrace	m	7.82	61	Flunixin	4	23.96
306	KB1A2	Landrace	m	7.82	61	Flunixin	4	23.95
306	Koj1e2	Landrace	m	7.82	61	Flunixin	4	21.09
[truncated: 1,243 more rows]
